# Supplementary material for: Three new species of the family Canuellidae Lang, 1944 (Copepoda, Canuelloida) from the Western Pacific Ocean
Source: Zookeys. 2026 Mar 23;1273:221–76. doi: 10.3897/zookeys.1273.176856 (PMC13036468; doi:10.3897/zookeys.1273.176856)
Supplement: XML Treatment for Elanella jejuensis [file zookeys.1273.176856-treatment1.xml]

<!DOCTYPE tp:taxon-treatment
  PUBLIC "-//TaxonX//DTD Taxonomic Treatment Publishing DTD v0 20100105//EN" "tax-treatment-NSO.dtd">
<tp:taxon-treatment xmlns:tp="http://www.plazi.org/taxpub"><tp:treatment-meta><kwd-group><label>Taxon classification</label><kwd>
                <named-content content-type="kingdom">Animalia</named-content>
              </kwd><kwd>
                <named-content content-type="order">Canuelloida</named-content>
              </kwd><kwd>
                <named-content content-type="family">Canuellidae</named-content>
              </kwd></kwd-group><mixed-citation publication-type="journal"><person-group><name><surname>Bang</surname><given-names>Hyun Woo</given-names></name><name><surname>Back</surname><given-names>Jinwook</given-names></name></person-group><article-title>Three new species of the family <tp:taxon-name><tp:taxon-name-part taxon-name-part-type="family" reg="Canuellidae">Canuellidae</tp:taxon-name-part></tp:taxon-name> Lang, 1944 (<tp:taxon-name><tp:taxon-name-part taxon-name-part-type="subclass" reg="Copepoda">Copepoda</tp:taxon-name-part></tp:taxon-name>, <tp:taxon-name><tp:taxon-name-part taxon-name-part-type="order" reg="Canuelloida">Canuelloida</tp:taxon-name-part></tp:taxon-name>) from the Western Pacific Ocean</article-title><source>Zookeys</source><day>23</day><month>03</month><year>2026</year><volume>1273</volume><fpage>221</fpage><lpage>276</lpage><pub-id pub-id-type="doi">10.3897/zookeys.1273.176856</pub-id></mixed-citation></tp:treatment-meta><tp:nomenclature><tp:taxon-name><object-id xmlns:xlink="http://www.w3.org/1999/xlink" content-type="arpha" xlink:type="simple">1917DBA7-1FFF-5CAD-8E4C-27436BA2DCA4</object-id>
                    		<tp:taxon-name-part taxon-name-part-type="genus" reg="Elanella">Elanella</tp:taxon-name-part> <tp:taxon-name-part taxon-name-part-type="species" reg="jejuensis">jejuensis</tp:taxon-name-part>
                    	
                    		<object-id xmlns:xlink="http://www.w3.org/1999/xlink" content-type="zoobank" xlink:type="simple">https://zoobank.org/6A7A4D17-46B6-4921-97DE-7552DE9BB75E</object-id>
                    	</tp:taxon-name><tp:taxon-status xmlns:xlink="http://www.w3.org/1999/xlink" xlink:type="simple">sp. nov.</tp:taxon-status><xref ref-type="fig" rid="F1">Figs 1</xref><xref ref-type="fig" rid="F2">, 2</xref><xref ref-type="fig" rid="F3">, 3</xref><xref ref-type="fig" rid="F4">, 4</xref><xref ref-type="fig" rid="F5">, 5</xref><xref ref-type="fig" rid="F6">, 6</xref><xref ref-type="fig" rid="F7">, 7</xref><xref ref-type="fig" rid="F8">, 8</xref><xref ref-type="fig" rid="F9">, 9</xref><xref ref-type="fig" rid="F10">, 10</xref><xref ref-type="fig" rid="F11">, 11</xref></tp:nomenclature><tp:treatment-sec sec-type="Type locality"><title>Type locality.</title><p>A subtidal zone near Dongil-ri Port in Jeju-do Island, Korea (<named-content xmlns:xlink="http://www.w3.org/1999/xlink" content-type="dwc:verbatimCoordinates" xlink:type="simple">33°13'52"N, 126°13'47"E</named-content>), 10 m depth.</p></tp:treatment-sec><tp:treatment-sec sec-type="Type material"><title>Type material.</title><p><bold><italic>Holotype</italic></bold> • 1♀ (<abbrev xmlns:xlink="http://www.w3.org/1999/xlink" content-type="institution" xlink:title="National Marine Biodiversity Institute of Korea (Seocheon, Republic of Korea)" xlink:type="simple">MABIK</abbrev> CR00259503) dissected on fifteen slides. <bold><italic>Paratypes</italic></bold> • 1♂ (<abbrev xmlns:xlink="http://www.w3.org/1999/xlink" content-type="institution" xlink:title="National Marine Biodiversity Institute of Korea (Seocheon, Republic of Korea)" xlink:type="simple">MABIK</abbrev> CR00259504) dissected on ten slides, and • 2♀♀ (<abbrev xmlns:xlink="http://www.w3.org/1999/xlink" content-type="institution" xlink:title="National Marine Biodiversity Institute of Korea (Seocheon, Republic of Korea)" xlink:type="simple">MABIK</abbrev> CR00259505, <abbrev xmlns:xlink="http://www.w3.org/1999/xlink" content-type="institution" xlink:title="National Marine Biodiversity Institute of Korea (Seocheon, Republic of Korea)" xlink:type="simple">MABIK</abbrev> CR00259507) and • 1♂ (<abbrev xmlns:xlink="http://www.w3.org/1999/xlink" content-type="institution" xlink:title="National Marine Biodiversity Institute of Korea (Seocheon, Republic of Korea)" xlink:type="simple">MABIK</abbrev> CR00259506) preserved in 99% alcohol.</p></tp:treatment-sec><tp:treatment-sec sec-type="GenBank accession numbers"><title>GenBank accession numbers.</title><p>Mitochondrial cytochrome c oxidase subunit I gene (<ext-link xmlns:xlink="http://www.w3.org/1999/xlink" xlink:href="PP297487" ext-link-type="gen" xlink:type="simple">PP297487</ext-link>, <ext-link xmlns:xlink="http://www.w3.org/1999/xlink" xlink:href="PP297488" ext-link-type="gen" xlink:type="simple">PP297488</ext-link>); 18S ribonucleic acid gene (<ext-link xmlns:xlink="http://www.w3.org/1999/xlink" xlink:href="PP298073" ext-link-type="gen" xlink:type="simple">PP298073</ext-link>, <ext-link xmlns:xlink="http://www.w3.org/1999/xlink" xlink:href="PP298074" ext-link-type="gen" xlink:type="simple">PP298074</ext-link>).</p></tp:treatment-sec><tp:treatment-sec sec-type="Description of female"><title>Description of female.</title><p>Body (Fig. <xref ref-type="fig" rid="F1">1A, B</xref>) length 2,240 µm (measured from tip of rostrum to posterior margin of caudal rami). Largest width measured at posterior margin of cephalic shield: 448 µm. Body semi-cylindrical, and surface covered with tiny denticles.</p><fig id="F1" position="float" orientation="portrait"><object-id xmlns:xlink="http://www.w3.org/1999/xlink" content-type="doi" xlink:type="simple">10.3897/zookeys.1273.176856.figure1</object-id><object-id xmlns:xlink="http://www.w3.org/1999/xlink" content-type="arpha" xlink:type="simple">4DF92D65-E417-537C-8BEE-F6C7B13249C2</object-id><label>Figure 1.</label><caption><p><italic><tp:taxon-name><tp:taxon-name-part taxon-name-part-type="genus" reg="Elanella">Elanella</tp:taxon-name-part> <tp:taxon-name-part taxon-name-part-type="species" reg="jejuensis">jejuensis</tp:taxon-name-part></tp:taxon-name></italic> sp. nov., holotype female. <bold>A</bold>. Habitus, dorsal; <bold>B</bold>. Habitus, lateral; <bold>C</bold>. Caudal ramus, lateral; <bold>D</bold>. P5; E. P6.</p></caption><graphic xmlns:xlink="http://www.w3.org/1999/xlink" xlink:href="zookeys-1273-221_article-176856__-g001.jpg" id="oo_1567706.jpg" position="float" orientation="portrait" xlink:type="simple"><uri content-type="original_file" xlink:type="simple">https://binary.pensoft.net/fig/1567706</uri></graphic></fig><p>Prosome (Fig. <xref ref-type="fig" rid="F1">1A, B</xref>) consisting of cephalosome and four distinct pedigerous somites. First pedigerous somite completely separated from cephalosome.</p><p>Rostrum (Fig. <xref ref-type="fig" rid="F2">2A</xref>) well-developed and bell-shaped, defined at base, with pair of sensilla near anterior margin, median integumental pore, and apical pore.</p><fig id="F2" position="float" orientation="portrait"><object-id xmlns:xlink="http://www.w3.org/1999/xlink" content-type="doi" xlink:type="simple">10.3897/zookeys.1273.176856.figure2</object-id><object-id xmlns:xlink="http://www.w3.org/1999/xlink" content-type="arpha" xlink:type="simple">37BFDEBF-1EC9-5672-A887-1B45D2FF7F57</object-id><label>Figure 2.</label><caption><p><italic><tp:taxon-name><tp:taxon-name-part taxon-name-part-type="genus" reg="Elanella">Elanella</tp:taxon-name-part> <tp:taxon-name-part taxon-name-part-type="species" reg="jejuensis">jejuensis</tp:taxon-name-part></tp:taxon-name></italic> sp. nov., holotype female. <bold>A</bold>. Rostrum; <bold>B</bold>. Antenna; <bold>C</bold>. Antennal exopod; <bold>D</bold>. Paragnaths.</p></caption><graphic xmlns:xlink="http://www.w3.org/1999/xlink" xlink:href="zookeys-1273-221_article-176856__-g002.jpg" id="oo_1567707.jpg" position="float" orientation="portrait" xlink:type="simple"><uri content-type="original_file" xlink:type="simple">https://binary.pensoft.net/fig/1567707</uri></graphic></fig><p>Urosome (Figs <xref ref-type="fig" rid="F1">1A</xref>, <xref ref-type="fig" rid="F3">3A</xref>) slightly narrower than prosome, tapering posteriorly, consisting of P5-bearing somite, genital double-somite, and three abdominal somites, hyaline posterior fringes of urosomites plain. Genital double somite marked by internal, transverse chitinous ribs laterodorsally and laterally (Fig. <xref ref-type="fig" rid="F3">3A</xref>). Genital field (Fig. <xref ref-type="fig" rid="F3">3B</xref>) positioned near anterior margin on mid-ventral side of genital double-somite, with mid-ventral patch of long setules. Anal somite (Figs <xref ref-type="fig" rid="F1">1A</xref>, <xref ref-type="fig" rid="F3">3A</xref>) covered with tiny denticles, anal operculum weakly developed.</p><fig id="F3" position="float" orientation="portrait"><object-id xmlns:xlink="http://www.w3.org/1999/xlink" content-type="doi" xlink:type="simple">10.3897/zookeys.1273.176856.figure3</object-id><object-id xmlns:xlink="http://www.w3.org/1999/xlink" content-type="arpha" xlink:type="simple">39E4FAD5-FCDD-5101-BDC0-98D1DDE4E504</object-id><label>Figure 3.</label><caption><p><italic><tp:taxon-name><tp:taxon-name-part taxon-name-part-type="genus" reg="Elanella">Elanella</tp:taxon-name-part> <tp:taxon-name-part taxon-name-part-type="species" reg="jejuensis">jejuensis</tp:taxon-name-part></tp:taxon-name></italic> sp. nov., holotype female. <bold>A</bold>. Urosome, ventral; <bold>B</bold>. Genital field and P6; <bold>C</bold>. Caudal ramus, ventral; <bold>D</bold>. P5.</p></caption><graphic xmlns:xlink="http://www.w3.org/1999/xlink" xlink:href="zookeys-1273-221_article-176856__-g003.jpg" id="oo_1567708.jpg" position="float" orientation="portrait" xlink:type="simple"><uri content-type="original_file" xlink:type="simple">https://binary.pensoft.net/fig/1567708</uri></graphic></fig><p>Caudal rami (Figs <xref ref-type="fig" rid="F1">1C</xref>, <xref ref-type="fig" rid="F3">3C</xref>) 2.4 times as long as wide, with serrate distal margin, each ramus with seven setae; seta I spiniform, serrate and short; seta II plumose, inserted halfway on inner margin; seta III spiniform and short, displaced to dorsal surface; seta IV–VI displaced on distal margin; seta IV bulbous, basally spinulate; seta V longest, longer than all urosomites combined; seta VI short and bipinnate; seta VII short and smooth, bi-articulate at base.</p><p>Antennule (Fig. <xref ref-type="fig" rid="F4">4A–C</xref>) 4-segmented. First segment largest, featuring incomplete transverse sutures along posterior margin and row of fine setules and row of spinules along anterior margin; with three strong pinnate, three tri-articulate pinnate, one strong spine-like, two geniculate, and two naked setae. Segment 2 (Fig. <xref ref-type="fig" rid="F4">4B</xref>) short, with two unipinnate, two geniculate, and two strong pinnate spine-like setae (numbered 1 and 2 in Fig. <xref ref-type="fig" rid="F4">4A, B</xref>). Segment 3 (Fig. <xref ref-type="fig" rid="F4">4C</xref>) with four pinnate, five strong spine-like (numbered 3–7 in Fig. <xref ref-type="fig" rid="F4">4A, C</xref>), seven geniculated, and two naked setae, and two aesthetascs. Distal segment with two plumose, one strong spine-like, four naked, and five geniculated setae (two of which are bi-articulate and one is tri-articulate). Armature as follows: 1-[11], 2-[6], 3-[18 + 2 <abbrev xmlns:xlink="http://www.w3.org/1999/xlink" xlink:title="aesthetasc;" xlink:type="simple">ae</abbrev>]. 4-[12].</p><fig id="F4" position="float" orientation="portrait"><object-id xmlns:xlink="http://www.w3.org/1999/xlink" content-type="doi" xlink:type="simple">10.3897/zookeys.1273.176856.figure4</object-id><object-id xmlns:xlink="http://www.w3.org/1999/xlink" content-type="arpha" xlink:type="simple">3E928301-99AC-5601-87A8-609EE13333B1</object-id><label>Figure 4.</label><caption><p><italic><tp:taxon-name><tp:taxon-name-part taxon-name-part-type="genus" reg="Elanella">Elanella</tp:taxon-name-part> <tp:taxon-name-part taxon-name-part-type="species" reg="jejuensis">jejuensis</tp:taxon-name-part></tp:taxon-name></italic> sp. nov., holotype female. <bold>A</bold>. Antennule; <bold>B</bold>. Antennular segment 2; <bold>C</bold>. Antennular segment 3; <bold>D</bold>. Labrum. Numerals (1–7) indicate strong pinnate spine-like setae.</p></caption><graphic xmlns:xlink="http://www.w3.org/1999/xlink" xlink:href="zookeys-1273-221_article-176856__-g004.jpg" id="oo_1567709.jpg" position="float" orientation="portrait" xlink:type="simple"><uri content-type="original_file" xlink:type="simple">https://binary.pensoft.net/fig/1567709</uri></graphic></fig><p>Antenna (Fig. <xref ref-type="fig" rid="F2">2B, C</xref>) biramous, composed of coxo-basis, <abbrev xmlns:xlink="http://www.w3.org/1999/xlink" xlink:title="exopod" xlink:type="simple">exp</abbrev>, and <abbrev xmlns:xlink="http://www.w3.org/1999/xlink" xlink:title="endopod" xlink:type="simple">enp</abbrev>. Coxo-basis with one plumose seta and long setules along inner margin, and two rows of setules on anterior surface. Exp 7-segmented; first to sixth exopodal segments each with plumose/pinnate seta, distal segment with four pinnate setae. Enp 3-segmented; <abbrev xmlns:xlink="http://www.w3.org/1999/xlink" xlink:title="endopod" xlink:type="simple">enp</abbrev>-1 with two pinnate setae; <abbrev xmlns:xlink="http://www.w3.org/1999/xlink" xlink:title="endopod" xlink:type="simple">enp</abbrev>-2 small, with four pinnate elements; <abbrev xmlns:xlink="http://www.w3.org/1999/xlink" xlink:title="endopod" xlink:type="simple">enp</abbrev>-3 with four pinnate and three bare setae.</p><p>Labrum (Fig. <xref ref-type="fig" rid="F4">4D</xref>) well-developed, large proximal pore surrounded by row of spinules, subdistally with row of stout spinules and row of delicate spinules, with fine setules along distal margin. Paragnaths (Fig. <xref ref-type="fig" rid="F2">2D</xref>) well-developed lobes, bearing one complex arrangement of long setules as illustrated.</p><p>Mandible (Fig. <xref ref-type="fig" rid="F5">5A–D</xref>), gnathobase (Fig. <xref ref-type="fig" rid="F5">5B</xref>) with five strong teeth and several stout spinules; dorsal corner with one plumose seta and one serrated spine. Basis (Fig. <xref ref-type="fig" rid="F5">5C</xref>) with prominent process bearing two rows of spinules and two pinnate inner setae. Enp 2-segmented; <abbrev xmlns:xlink="http://www.w3.org/1999/xlink" xlink:title="endopod" xlink:type="simple">enp</abbrev>-1 with three inner pinnate setae; <abbrev xmlns:xlink="http://www.w3.org/1999/xlink" xlink:title="endopod" xlink:type="simple">enp</abbrev>-2 (Fig. <xref ref-type="fig" rid="F5">5D</xref>) with six pinnate, one bare, and one plumose setae. Exp 2-segmented, all setae plumose; <abbrev xmlns:xlink="http://www.w3.org/1999/xlink" xlink:title="exopod" xlink:type="simple">exp</abbrev>-1 with one proximal and one subdistal setae on lateral margin; <abbrev xmlns:xlink="http://www.w3.org/1999/xlink" xlink:title="exopod" xlink:type="simple">exp</abbrev>-2 with incomplete suture, with four setae.</p><fig id="F5" position="float" orientation="portrait"><object-id xmlns:xlink="http://www.w3.org/1999/xlink" content-type="doi" xlink:type="simple">10.3897/zookeys.1273.176856.figure5</object-id><object-id xmlns:xlink="http://www.w3.org/1999/xlink" content-type="arpha" xlink:type="simple">A1CD232F-C596-5E87-B3B8-AEB9982F53CB</object-id><label>Figure 5.</label><caption><p><italic><tp:taxon-name><tp:taxon-name-part taxon-name-part-type="genus" reg="Elanella">Elanella</tp:taxon-name-part> <tp:taxon-name-part taxon-name-part-type="species" reg="jejuensis">jejuensis</tp:taxon-name-part></tp:taxon-name></italic> sp. nov., holotype female. <bold>A</bold>. Mandible; <bold>B</bold>. Mandibular gnathobase; <bold>C</bold>. Mandibular basis; <bold>D</bold>. Mandibular <abbrev xmlns:xlink="http://www.w3.org/1999/xlink" xlink:title="endopod" xlink:type="simple">enp</abbrev>-2; <bold>E</bold>. Maxillule.</p></caption><graphic xmlns:xlink="http://www.w3.org/1999/xlink" xlink:href="zookeys-1273-221_article-176856__-g005.jpg" id="oo_1567710.jpg" position="float" orientation="portrait" xlink:type="simple"><uri content-type="original_file" xlink:type="simple">https://binary.pensoft.net/fig/1567710</uri></graphic></fig><p>Maxillule (Fig. <xref ref-type="fig" rid="F5">5E</xref>). Praecoxa and coxa incompletely fused. Praecoxal arthrite with eight elements around distal margin, three elements near dorsal margin, and two setae on anterior surface. Coxa with cylindrical endite bearing two plumose setae and one pinnate spine; epipodite represented by two plumose setae. Basis with five plumose setae. Exp slightly bent outwards, 1-segmented; with two inner, four distal, and one outer small setae; all setae plumose. Enp shorter than <abbrev xmlns:xlink="http://www.w3.org/1999/xlink" xlink:title="exopod" xlink:type="simple">exp</abbrev>, 2-segmented; <abbrev xmlns:xlink="http://www.w3.org/1999/xlink" xlink:title="endopod" xlink:type="simple">enp</abbrev>-1 with three plumose setae and two pinnate spines; <abbrev xmlns:xlink="http://www.w3.org/1999/xlink" xlink:title="endopod" xlink:type="simple">enp</abbrev>-2 with six plumose setae.</p><p>Maxilla (Fig. <xref ref-type="fig" rid="F6">6A, B</xref>). Praecoxa and coxa separated by a complete suture, each with two endites; proximal endite with three pinnate setae; second endite with one pinnate seta; third endite with three setae; distal endite with three pinnate elements. Allobasis produced into one strong bare claw, with one strong unipinnate seta, two strong pinnate spines, and two bare setae. Enp seemingly 1-segmented; with seven bare setae.</p><p>Maxilliped (Fig. <xref ref-type="fig" rid="F6">6C, D</xref>) phyllopodial. Syncoxa (Fig. <xref ref-type="fig" rid="F6">6D</xref>) with row of spinules on surface and inner margin with row of long setules; with one praecoxal seta, and eight setae/spine on inner margin. Basis with row of long outer spinules; with one unipennate and one bare setae. Enp 1-segmented, with six inner pinnate and four outer plumose setae.</p><fig id="F6" position="float" orientation="portrait"><object-id xmlns:xlink="http://www.w3.org/1999/xlink" content-type="doi" xlink:type="simple">10.3897/zookeys.1273.176856.figure6</object-id><object-id xmlns:xlink="http://www.w3.org/1999/xlink" content-type="arpha" xlink:type="simple">9FED6A8C-950C-55AC-8B61-D2690BFA8AA7</object-id><label>Figure 6.</label><caption><p><italic><tp:taxon-name><tp:taxon-name-part taxon-name-part-type="genus" reg="Elanella">Elanella</tp:taxon-name-part> <tp:taxon-name-part taxon-name-part-type="species" reg="jejuensis">jejuensis</tp:taxon-name-part></tp:taxon-name></italic> sp. nov., holotype female. <bold>A</bold>. Maxilla; <bold>B</bold>. Maxillary allobasis and endopod; <bold>C</bold>. Maxilliped; <bold>D</bold>. Maxillipedal syncoxa.</p></caption><graphic xmlns:xlink="http://www.w3.org/1999/xlink" xlink:href="zookeys-1273-221_article-176856__-g006.jpg" id="oo_1567711.jpg" position="float" orientation="portrait" xlink:type="simple"><uri content-type="original_file" xlink:type="simple">https://binary.pensoft.net/fig/1567711</uri></graphic></fig><p>Swimming legs 1–4 (Figs <xref ref-type="fig" rid="F7">7</xref>, <xref ref-type="fig" rid="F8">8</xref>) biramous, with well-developed praecoxae and 3-segmented rami; with intercoxal sclerites large and square. Coxae and bases with rows of spinules on anterior surface as ﬁgured.</p><p>P1 (Fig. <xref ref-type="fig" rid="F7">7A</xref>) smaller than other swimming legs. Coxa large and rectangular, with anterior patches of spinules and rows of setules on posterior surface; with bipinnate strong inner seta. Basis with one tripinnate outer seta, one strong pinnate inner spine, and one tube pore near outer setophore. Exp 3-segmented; <abbrev xmlns:xlink="http://www.w3.org/1999/xlink" xlink:title="exopod" xlink:type="simple">exp</abbrev>-1 with one strong serrate outer spine, outer margin with strong spinules, and inner margin with setules; <abbrev xmlns:xlink="http://www.w3.org/1999/xlink" xlink:title="exopod" xlink:type="simple">exp</abbrev>-2 with one plumose inner seta and one outer strong pinnate spine, ornamentation as previous segment; <abbrev xmlns:xlink="http://www.w3.org/1999/xlink" xlink:title="exopod" xlink:type="simple">exp</abbrev>-3 with two plumose inner setae, distal margin with two elements (one outer distal spine inclined outwardly and one distal seta), outer margin with three pinnate spines. Enp 3-segmented, as long as <abbrev xmlns:xlink="http://www.w3.org/1999/xlink" xlink:title="exopod" xlink:type="simple">exp</abbrev>; <abbrev xmlns:xlink="http://www.w3.org/1999/xlink" xlink:title="endopod" xlink:type="simple">enp</abbrev>-1 and <abbrev xmlns:xlink="http://www.w3.org/1999/xlink" xlink:title="endopod" xlink:type="simple">enp</abbrev>-2 each with one inner plumose seta and spinular ornamentation as shown; <abbrev xmlns:xlink="http://www.w3.org/1999/xlink" xlink:title="endopod" xlink:type="simple">enp</abbrev>-3 with two long plumose inner setae, two distal elements (one plumose seta and one strong spine), and two outer serrate spines.</p><fig id="F7" position="float" orientation="portrait"><object-id xmlns:xlink="http://www.w3.org/1999/xlink" content-type="doi" xlink:type="simple">10.3897/zookeys.1273.176856.figure7</object-id><object-id xmlns:xlink="http://www.w3.org/1999/xlink" content-type="arpha" xlink:type="simple">129942B5-24E3-5B84-A531-01B0BB3D7941</object-id><label>Figure 7.</label><caption><p><italic><tp:taxon-name><tp:taxon-name-part taxon-name-part-type="genus" reg="Elanella">Elanella</tp:taxon-name-part> <tp:taxon-name-part taxon-name-part-type="species" reg="jejuensis">jejuensis</tp:taxon-name-part></tp:taxon-name></italic> sp. nov., holotype female. <bold>A</bold>. P1; <bold>B</bold>. P2; <bold>C</bold>. P2 coxa, posterior detail.</p></caption><graphic xmlns:xlink="http://www.w3.org/1999/xlink" xlink:href="zookeys-1273-221_article-176856__-g007.jpg" id="oo_1567712.jpg" position="float" orientation="portrait" xlink:type="simple"><uri content-type="original_file" xlink:type="simple">https://binary.pensoft.net/fig/1567712</uri></graphic></fig><p>P2 (Fig. <xref ref-type="fig" rid="F7">7B, C</xref>). Coxa large and rhombic, with two patches of spinules on anterior surface, and one inner strong pinnate spine; posterior surface with small spinous process (arrowed in Fig. <xref ref-type="fig" rid="F7">7C</xref>). Basis with one bipinnate outer seta, process on inner distal corner, and row of spinules at base of <abbrev xmlns:xlink="http://www.w3.org/1999/xlink" xlink:title="endopod" xlink:type="simple">enp</abbrev>. Exp-1 with one serrate outer spine, with thick spinules around outer and distal margins; <abbrev xmlns:xlink="http://www.w3.org/1999/xlink" xlink:title="exopod" xlink:type="simple">exp</abbrev>-2 with one plumose inner seta and one serrate outer spine, outer margin with robust spinules as in <abbrev xmlns:xlink="http://www.w3.org/1999/xlink" xlink:title="exopod" xlink:type="simple">exp</abbrev>-1; <abbrev xmlns:xlink="http://www.w3.org/1999/xlink" xlink:title="exopod" xlink:type="simple">exp</abbrev>-3 with three long plumose inner setae, one distal spine, three outer spines, and tube pore on anterior surface at about two-thirds of segment length. Enp slightly longer than <abbrev xmlns:xlink="http://www.w3.org/1999/xlink" xlink:title="exopod" xlink:type="simple">exp</abbrev>; <abbrev xmlns:xlink="http://www.w3.org/1999/xlink" xlink:title="endopod" xlink:type="simple">enp</abbrev>-1 and <abbrev xmlns:xlink="http://www.w3.org/1999/xlink" xlink:title="endopod" xlink:type="simple">enp</abbrev>-2 each with one plumose inner seta and outer distal corner produced into process, with strong spinules along outer margin; <abbrev xmlns:xlink="http://www.w3.org/1999/xlink" xlink:title="endopod" xlink:type="simple">enp</abbrev>-3 with two plumose inner setae, one distal spine, and two outer spines.</p><p>P3 (Fig. <xref ref-type="fig" rid="F8">8A</xref>). Coxa large, with spinular ornamentation as figured, one pinnate inner seta, and outer corner produced into small process. Basis similar to P2. Exp-1 with one serrate spine and strong spinules on anterior surface; <abbrev xmlns:xlink="http://www.w3.org/1999/xlink" xlink:title="exopod" xlink:type="simple">exp</abbrev>-2 with one plumose inner seta and one outer spine; <abbrev xmlns:xlink="http://www.w3.org/1999/xlink" xlink:title="exopod" xlink:type="simple">exp</abbrev>-3 with one plumose inner seta, one strong apical spine, three outer spines, and tube pore on anterior surface. Enp longer than <abbrev xmlns:xlink="http://www.w3.org/1999/xlink" xlink:title="exopod" xlink:type="simple">exp</abbrev>; <abbrev xmlns:xlink="http://www.w3.org/1999/xlink" xlink:title="endopod" xlink:type="simple">enp</abbrev>-1–<abbrev xmlns:xlink="http://www.w3.org/1999/xlink" xlink:title="endopod" xlink:type="simple">enp</abbrev>-3 each with tube pore on anterior surface; <abbrev xmlns:xlink="http://www.w3.org/1999/xlink" xlink:title="endopod" xlink:type="simple">enp</abbrev>-1 and <abbrev xmlns:xlink="http://www.w3.org/1999/xlink" xlink:title="endopod" xlink:type="simple">enp</abbrev>-2 each with one plumose inner seta and outer distal corner produced into a process; <abbrev xmlns:xlink="http://www.w3.org/1999/xlink" xlink:title="endopod" xlink:type="simple">enp</abbrev>-3 with two terminal elements (one small serrate spine and one bipinnate spine) and two bi-serrate outer spines.</p><fig id="F8" position="float" orientation="portrait"><object-id xmlns:xlink="http://www.w3.org/1999/xlink" content-type="doi" xlink:type="simple">10.3897/zookeys.1273.176856.figure8</object-id><object-id xmlns:xlink="http://www.w3.org/1999/xlink" content-type="arpha" xlink:type="simple">BB764ECF-A39B-51A6-9FA6-A899BE9A097D</object-id><label>Figure 8.</label><caption><p><italic><tp:taxon-name><tp:taxon-name-part taxon-name-part-type="genus" reg="Elanella">Elanella</tp:taxon-name-part> <tp:taxon-name-part taxon-name-part-type="species" reg="jejuensis">jejuensis</tp:taxon-name-part></tp:taxon-name></italic> sp. nov., holotype female. <bold>A</bold>. P3; <bold>B</bold>. P4.</p></caption><graphic xmlns:xlink="http://www.w3.org/1999/xlink" xlink:href="zookeys-1273-221_article-176856__-g008.jpg" id="oo_1567713.jpg" position="float" orientation="portrait" xlink:type="simple"><uri content-type="original_file" xlink:type="simple">https://binary.pensoft.net/fig/1567713</uri></graphic></fig><p>P4 (Fig. <xref ref-type="fig" rid="F8">8B</xref>). Coxa with spinular ornamentation and process similar to that of P3, with one inner seta. Basis with one long pinnate outer seta. Exp-1 with one pinnate outer spine and strong spinules; <abbrev xmlns:xlink="http://www.w3.org/1999/xlink" xlink:title="exopod" xlink:type="simple">exp</abbrev>-2 with one pinnate inner spine and one outer spine; <abbrev xmlns:xlink="http://www.w3.org/1999/xlink" xlink:title="exopod" xlink:type="simple">exp</abbrev>-3 with one pinnate inner spine, one bipinnate seta and spine distally, and two pinnate outer spines. Enp subequal in length to <abbrev xmlns:xlink="http://www.w3.org/1999/xlink" xlink:title="exopod" xlink:type="simple">exp</abbrev>; <abbrev xmlns:xlink="http://www.w3.org/1999/xlink" xlink:title="endopod" xlink:type="simple">enp</abbrev>-1 and <abbrev xmlns:xlink="http://www.w3.org/1999/xlink" xlink:title="endopod" xlink:type="simple">enp</abbrev>-2 each with one spinulose inner spine; <abbrev xmlns:xlink="http://www.w3.org/1999/xlink" xlink:title="endopod" xlink:type="simple">enp</abbrev>-3 with two pinnate distal spines, and two serrate outer spines.</p><p>Armature formula for swimming legs:</p><table-wrap id="T3" position="float" orientation="portrait"><table><tbody><tr><th rowspan="1" colspan="1"/><th rowspan="1" colspan="1">Exopod</th><th rowspan="1" colspan="1">Endopod</th></tr><tr><td rowspan="1" colspan="1">P1</td><td rowspan="1" colspan="1">0.1.223</td><td rowspan="1" colspan="1">1.1.222</td></tr><tr><td rowspan="1" colspan="1">P2</td><td rowspan="1" colspan="1">0.1.313</td><td rowspan="1" colspan="1">1.1.212</td></tr><tr><td rowspan="1" colspan="1">P3</td><td rowspan="1" colspan="1">0.1.113</td><td rowspan="1" colspan="1">1.1.022</td></tr><tr><td rowspan="1" colspan="1">P4</td><td rowspan="1" colspan="1">0.1.122</td><td rowspan="1" colspan="1">1.1.022</td></tr></tbody></table></table-wrap><p>P5 (Figs <xref ref-type="fig" rid="F1">1D</xref>, <xref ref-type="fig" rid="F3">3D</xref>) vestigial, represented by four setae; outermost longest and plumose, and innermost smooth.</p><p>P6 (Figs <xref ref-type="fig" rid="F1">1E</xref>, <xref ref-type="fig" rid="F3">3B</xref>) represented by one long naked seta on each side of genital field.</p></tp:treatment-sec><tp:treatment-sec sec-type="Description of male"><title>Description of male.</title><p>Habitus (Fig. <xref ref-type="fig" rid="F9">9A</xref>) as in female. Total body length 1,136 µm. Sexual dimorphism mainly in antennule, P2, urosome, and caudal ramus.</p><fig id="F9" position="float" orientation="portrait"><object-id xmlns:xlink="http://www.w3.org/1999/xlink" content-type="doi" xlink:type="simple">10.3897/zookeys.1273.176856.figure9</object-id><object-id xmlns:xlink="http://www.w3.org/1999/xlink" content-type="arpha" xlink:type="simple">1D6F4819-1064-5E2D-BA7F-2BDCB06EA3D3</object-id><label>Figure 9.</label><caption><p><italic><tp:taxon-name><tp:taxon-name-part taxon-name-part-type="genus" reg="Elanella">Elanella</tp:taxon-name-part> <tp:taxon-name-part taxon-name-part-type="species" reg="jejuensis">jejuensis</tp:taxon-name-part></tp:taxon-name></italic> sp. nov., paratype male. <bold>A</bold>. Habitus, dorsal; <bold>B</bold>. P5; <bold>C</bold>. Caudal ramus, dorsal; <bold>D</bold>. Caudal ramus, dorsal.</p></caption><graphic xmlns:xlink="http://www.w3.org/1999/xlink" xlink:href="zookeys-1273-221_article-176856__-g009.jpg" id="oo_1567714.jpg" position="float" orientation="portrait" xlink:type="simple"><uri content-type="original_file" xlink:type="simple">https://binary.pensoft.net/fig/1567714</uri></graphic></fig><p>Antennule (Fig. <xref ref-type="fig" rid="F10">10A–E</xref>) chirocer segmentation unclear, presumed 4-segmented. Segment 1 unarmed, with row of spinules and long setules around anterior margin (Fig. <xref ref-type="fig" rid="F10">10A</xref>). Segment 2 (Fig. <xref ref-type="fig" rid="F10">10A, B</xref>) with incomplete sutures; with 17 setae/spines and two aesthetascs, including seven strong pinnate spine-like setae (indicated by asterisks and numbered 1–7). Segment 3 (Fig. <xref ref-type="fig" rid="F10">10C, D</xref>) elliptical and armed with one tri-articulated plumose, three plumose, six pinnate, and one strong pinnate spine-like setae (indicated by an asterisk and numbered 8), as well as three distinctive elements: one strong bipinnate spine-like seta (x), one modified spatulate element (y), and one modified, spinulose element (z) bearing one delicate accessory seta. Segment 4 (Fig. <xref ref-type="fig" rid="F10">10E</xref>) small, with three pinnate, two bare, and one geniculate setae.</p><fig id="F10" position="float" orientation="portrait"><object-id xmlns:xlink="http://www.w3.org/1999/xlink" content-type="doi" xlink:type="simple">10.3897/zookeys.1273.176856.figure10</object-id><object-id xmlns:xlink="http://www.w3.org/1999/xlink" content-type="arpha" xlink:type="simple">25547A31-CD6D-5007-A653-674D25FDAEC4</object-id><label>Figure 10.</label><caption><p><italic><tp:taxon-name><tp:taxon-name-part taxon-name-part-type="genus" reg="Elanella">Elanella</tp:taxon-name-part> <tp:taxon-name-part taxon-name-part-type="species" reg="jejuensis">jejuensis</tp:taxon-name-part></tp:taxon-name></italic> sp. nov., paratype male. <bold>A</bold>. Antennule; <bold>B</bold>. Distal part of antennular segment 2; <bold>C</bold>. Antennular segment 3; <bold>D</bold>. Antennular segment 3, detail of distinctive elements (x, y, z); <bold>E</bold>. Antennular segment 4. Asterisks (*) and numerals (1–8) indicate strong pinnate spine-like setae.</p></caption><graphic xmlns:xlink="http://www.w3.org/1999/xlink" xlink:href="zookeys-1273-221_article-176856__-g010.jpg" id="oo_1567715.jpg" position="float" orientation="portrait" xlink:type="simple"><uri content-type="original_file" xlink:type="simple">https://binary.pensoft.net/fig/1567715</uri></graphic></fig><p>P2 <abbrev xmlns:xlink="http://www.w3.org/1999/xlink" xlink:title="endopod" xlink:type="simple">enp</abbrev>-1 (Fig. <xref ref-type="fig" rid="F11">11A</xref>) with sagittate process on its outer distal corner (arrowed in Fig. <xref ref-type="fig" rid="F11">11A</xref>).</p><fig id="F11" position="float" orientation="portrait"><object-id xmlns:xlink="http://www.w3.org/1999/xlink" content-type="doi" xlink:type="simple">10.3897/zookeys.1273.176856.figure11</object-id><object-id xmlns:xlink="http://www.w3.org/1999/xlink" content-type="arpha" xlink:type="simple">D49435E5-BD04-5281-ABEF-D47FB6B19B11</object-id><label>Figure 11.</label><caption><p><italic><tp:taxon-name><tp:taxon-name-part taxon-name-part-type="genus" reg="Elanella">Elanella</tp:taxon-name-part> <tp:taxon-name-part taxon-name-part-type="species" reg="jejuensis">jejuensis</tp:taxon-name-part></tp:taxon-name></italic> sp. nov., paratype male. <bold>A</bold>. P2 <abbrev xmlns:xlink="http://www.w3.org/1999/xlink" xlink:title="endopod" xlink:type="simple">enp</abbrev>-1; <bold>B</bold>. Urosome, ventral; <bold>C</bold>. Genital field, ventral.</p></caption><graphic xmlns:xlink="http://www.w3.org/1999/xlink" xlink:href="zookeys-1273-221_article-176856__-g011.jpg" id="oo_1567716.jpg" position="float" orientation="portrait" xlink:type="simple"><uri content-type="original_file" xlink:type="simple">https://binary.pensoft.net/fig/1567716</uri></graphic></fig><p>Urosome (Fig. <xref ref-type="fig" rid="F11">11B</xref>) consisting of P5-bearing somite, genital somite, and four postgenital somites. P5 (Fig. <xref ref-type="fig" rid="F9">9B</xref>) similar to that of female.</p><p>Genital somite (Fig. <xref ref-type="fig" rid="F11">11B, C</xref>) subquadrate, with apertures occluded by fused P6. Each P6 forming one broad plate, with one ventral articulated pinnate element, and one second element from its inner margin. Genital area with supplementary long elements exceeding P6 plates.</p><p>Caudal rami (Fig. <xref ref-type="fig" rid="F9">9C, D</xref>) as in female except for seta IV without bulbiform base.</p></tp:treatment-sec><tp:treatment-sec sec-type="Etymology"><title>Etymology.</title><p>The specific epithet jejuensis refers to the geographic location Jeju-do Island, where the species was discovered.</p></tp:treatment-sec></tp:taxon-treatment>
