# Supplementary material for: Three new species of the family Canuellidae Lang, 1944 (Copepoda, Canuelloida) from the Western Pacific Ocean
Source: Zookeys. 2026 Mar 23;1273:221–76. doi: 10.3897/zookeys.1273.176856 (PMC13036468; doi:10.3897/zookeys.1273.176856)
Supplement: XML Treatment for Brianola coreana [file zookeys.1273.176856-treatment2.xml]

<!DOCTYPE tp:taxon-treatment
  PUBLIC "-//TaxonX//DTD Taxonomic Treatment Publishing DTD v0 20100105//EN" "tax-treatment-NSO.dtd">
<tp:taxon-treatment xmlns:tp="http://www.plazi.org/taxpub"><tp:treatment-meta><kwd-group><label>Taxon classification</label><kwd>
                <named-content content-type="kingdom">Animalia</named-content>
              </kwd><kwd>
                <named-content content-type="order">Canuelloida</named-content>
              </kwd><kwd>
                <named-content content-type="family">Canuellidae</named-content>
              </kwd></kwd-group><mixed-citation publication-type="journal"><person-group><name><surname>Bang</surname><given-names>Hyun Woo</given-names></name><name><surname>Back</surname><given-names>Jinwook</given-names></name></person-group><article-title>Three new species of the family <tp:taxon-name><tp:taxon-name-part taxon-name-part-type="family" reg="Canuellidae">Canuellidae</tp:taxon-name-part></tp:taxon-name> Lang, 1944 (<tp:taxon-name><tp:taxon-name-part taxon-name-part-type="subclass" reg="Copepoda">Copepoda</tp:taxon-name-part></tp:taxon-name>, <tp:taxon-name><tp:taxon-name-part taxon-name-part-type="order" reg="Canuelloida">Canuelloida</tp:taxon-name-part></tp:taxon-name>) from the Western Pacific Ocean</article-title><source>Zookeys</source><day>23</day><month>03</month><year>2026</year><volume>1273</volume><fpage>221</fpage><lpage>276</lpage><pub-id pub-id-type="doi">10.3897/zookeys.1273.176856</pub-id></mixed-citation></tp:treatment-meta><tp:nomenclature><tp:taxon-name><object-id xmlns:xlink="http://www.w3.org/1999/xlink" content-type="arpha" xlink:type="simple">E9A9D68E-A523-5459-A877-AF575C0A48DD</object-id>
                    		<tp:taxon-name-part taxon-name-part-type="genus" reg="Brianola">Brianola</tp:taxon-name-part> <tp:taxon-name-part taxon-name-part-type="species" reg="coreana">coreana</tp:taxon-name-part>
                    	
                    		<object-id xmlns:xlink="http://www.w3.org/1999/xlink" content-type="zoobank" xlink:type="simple">https://zoobank.org/033861D5-DD5F-4F45-A460-1F9158E67975</object-id>
                    	</tp:taxon-name><tp:taxon-status xmlns:xlink="http://www.w3.org/1999/xlink" xlink:type="simple">sp. nov.</tp:taxon-status><xref ref-type="fig" rid="F12">Figs 12</xref><xref ref-type="fig" rid="F13">, 13</xref><xref ref-type="fig" rid="F14">, 14</xref><xref ref-type="fig" rid="F15">, 15</xref><xref ref-type="fig" rid="F16">, 16</xref><xref ref-type="fig" rid="F17">, 17</xref><xref ref-type="fig" rid="F18">, 18</xref><xref ref-type="fig" rid="F19">, 19</xref><xref ref-type="fig" rid="F20">, 20</xref><xref ref-type="fig" rid="F21">, 21</xref></tp:nomenclature><tp:treatment-sec sec-type="Type locality"><title>Type locality.</title><p>Intertidal zone of Gujwa-eup, Jeju-do Island, Korea (<named-content xmlns:xlink="http://www.w3.org/1999/xlink" content-type="dwc:verbatimCoordinates" xlink:type="simple">33°29'15"N, 126°54'32"E</named-content>).</p></tp:treatment-sec><tp:treatment-sec sec-type="Type material"><title>Type material.</title><p><bold><italic>Holotype</italic></bold> • 1♀ (<abbrev xmlns:xlink="http://www.w3.org/1999/xlink" content-type="institution" xlink:title="National Marine Biodiversity Institute of Korea (Seocheon, Republic of Korea)" xlink:type="simple">MABIK</abbrev> CR00242447) dissected on eight slides. <bold><italic>Paratypes</italic></bold> • 1♂ (<abbrev xmlns:xlink="http://www.w3.org/1999/xlink" content-type="institution" xlink:title="National Marine Biodiversity Institute of Korea (Seocheon, Republic of Korea)" xlink:type="simple">MABIK</abbrev> CR00242532) dissected on ten slides, • 1 ♀ (<abbrev xmlns:xlink="http://www.w3.org/1999/xlink" content-type="institution" xlink:title="National Marine Biodiversity Institute of Korea (Seocheon, Republic of Korea)" xlink:type="simple">MABIK</abbrev> CR00242448) dissected on nine slides, • 5♀♀ (<abbrev xmlns:xlink="http://www.w3.org/1999/xlink" content-type="institution" xlink:title="National Marine Biodiversity Institute of Korea (Seocheon, Republic of Korea)" xlink:type="simple">MABIK</abbrev> CR00242533, <abbrev xmlns:xlink="http://www.w3.org/1999/xlink" content-type="institution" xlink:title="National Marine Biodiversity Institute of Korea (Seocheon, Republic of Korea)" xlink:type="simple">MABIK</abbrev> CR00242534, <abbrev xmlns:xlink="http://www.w3.org/1999/xlink" content-type="institution" xlink:title="National Marine Biodiversity Institute of Korea (Seocheon, Republic of Korea)" xlink:type="simple">MABIK</abbrev> CR00242449 – <abbrev xmlns:xlink="http://www.w3.org/1999/xlink" content-type="institution" xlink:title="National Marine Biodiversity Institute of Korea (Seocheon, Republic of Korea)" xlink:type="simple">MABIK</abbrev> CR00242451) preserved in 99% alcohol.</p></tp:treatment-sec><tp:treatment-sec sec-type="GenBank accession numbers"><title>GenBank accession numbers.</title><p>Mitochondrial cytochrome c oxidase subunit I gene (<ext-link xmlns:xlink="http://www.w3.org/1999/xlink" xlink:href="PP297485" ext-link-type="gen" xlink:type="simple">PP297485</ext-link>, <ext-link xmlns:xlink="http://www.w3.org/1999/xlink" xlink:href="PP297486" ext-link-type="gen" xlink:type="simple">PP297486</ext-link>); 18S ribonucleic acid gene (<ext-link xmlns:xlink="http://www.w3.org/1999/xlink" xlink:href="PP298071" ext-link-type="gen" xlink:type="simple">PP298071</ext-link>, <ext-link xmlns:xlink="http://www.w3.org/1999/xlink" xlink:href="PP298072" ext-link-type="gen" xlink:type="simple">PP298072</ext-link>).</p></tp:treatment-sec><tp:treatment-sec sec-type="Description of female"><title>Description of female.</title><p>Body (Fig. <xref ref-type="fig" rid="F12">12A, B</xref>) length 968 µm, measured from anterior margin of rostrum to posterior margin of caudal rami. Largest width measured at posterior margin of cephalic shield: 196 µm. Body semi-cylindrical, and entire body covered with minute punctae. First pedigerous somite fused to cephalosome, forming a cephalothorax. Posterior margin of cephalothorax and free prosomites with long setules dorsally and laterally.</p><fig id="F12" position="float" orientation="portrait"><object-id xmlns:xlink="http://www.w3.org/1999/xlink" content-type="doi" xlink:type="simple">10.3897/zookeys.1273.176856.figure12</object-id><object-id xmlns:xlink="http://www.w3.org/1999/xlink" content-type="arpha" xlink:type="simple">DE8BC73A-F65E-5589-B4E9-DBBD3E6807A0</object-id><label>Figure 12.</label><caption><p><italic><tp:taxon-name><tp:taxon-name-part taxon-name-part-type="genus" reg="Brianola">Brianola</tp:taxon-name-part> <tp:taxon-name-part taxon-name-part-type="species" reg="coreana">coreana</tp:taxon-name-part></tp:taxon-name></italic> sp. nov., holotype female. <bold>A</bold>. Habitus, dorsal; <bold>B</bold>. Habitus, lateral; <bold>C</bold>. Caudal ramus, dorsal.</p></caption><graphic xmlns:xlink="http://www.w3.org/1999/xlink" xlink:href="zookeys-1273-221_article-176856__-g012.jpg" id="oo_1567717.jpg" position="float" orientation="portrait" xlink:type="simple"><uri content-type="original_file" xlink:type="simple">https://binary.pensoft.net/fig/1567717</uri></graphic></fig><p>Rostrum (Fig. <xref ref-type="fig" rid="F13">13A</xref>) huge, bell-shaped, defined at base; with subapical pore on each side, tube pore on ventral surface.</p><fig id="F13" position="float" orientation="portrait"><object-id xmlns:xlink="http://www.w3.org/1999/xlink" content-type="doi" xlink:type="simple">10.3897/zookeys.1273.176856.figure13</object-id><object-id xmlns:xlink="http://www.w3.org/1999/xlink" content-type="arpha" xlink:type="simple">A953D557-9262-5EF3-9F93-8581621CDCD0</object-id><label>Figure 13.</label><caption><p><italic><tp:taxon-name><tp:taxon-name-part taxon-name-part-type="genus" reg="Brianola">Brianola</tp:taxon-name-part> <tp:taxon-name-part taxon-name-part-type="species" reg="coreana">coreana</tp:taxon-name-part></tp:taxon-name></italic> sp. nov., holotype female. <bold>A</bold>. Rostrum; <bold>B</bold>. Antennule; <bold>C</bold>. Antenna (coxa omitted).</p></caption><graphic xmlns:xlink="http://www.w3.org/1999/xlink" xlink:href="zookeys-1273-221_article-176856__-g013.jpg" id="oo_1567718.jpg" position="float" orientation="portrait" xlink:type="simple"><uri content-type="original_file" xlink:type="simple">https://binary.pensoft.net/fig/1567718</uri></graphic></fig><p>Urosome (Figs <xref ref-type="fig" rid="F12">12A</xref>, <xref ref-type="fig" rid="F14">14A</xref>) 5-segmented, comprising P5-bearing somite, genital double-somite and three free urosomites, and dorsal and ventral surfaces covered with small spinules and pores as shown. Genital double-somite marked laterally by continuous internal chitinous band, indicating original division between two somites. Genital ﬁeld (Fig. <xref ref-type="fig" rid="F14">14B</xref>) located mid-ventrally in anterior half of genital double-somite. P6 represented by paired flaps with one long bare seta on each side of genital field, enclosing gonopores. Anal somite (Fig. <xref ref-type="fig" rid="F14">14A, C</xref>); pseudoperculum well-developed, arising from penultimate somite, with slightly concave medial margin and fringe of elongate spinules along free margin, not medially cleft.</p><fig id="F14" position="float" orientation="portrait"><object-id xmlns:xlink="http://www.w3.org/1999/xlink" content-type="doi" xlink:type="simple">10.3897/zookeys.1273.176856.figure14</object-id><object-id xmlns:xlink="http://www.w3.org/1999/xlink" content-type="arpha" xlink:type="simple">D8FF7873-4FE3-5CB9-AB57-DCB6D393C667</object-id><label>Figure 14.</label><caption><p><italic><tp:taxon-name><tp:taxon-name-part taxon-name-part-type="genus" reg="Brianola">Brianola</tp:taxon-name-part> <tp:taxon-name-part taxon-name-part-type="species" reg="coreana">coreana</tp:taxon-name-part></tp:taxon-name></italic> sp. nov., holotype female. <bold>A</bold>. Urosome, ventral; <bold>B</bold>. Genital field and P6; <bold>C</bold>. Anal somite and caudal ramus, dorsal; <bold>D</bold>. P5.</p></caption><graphic xmlns:xlink="http://www.w3.org/1999/xlink" xlink:href="zookeys-1273-221_article-176856__-g014.jpg" id="oo_1567719.jpg" position="float" orientation="portrait" xlink:type="simple"><uri content-type="original_file" xlink:type="simple">https://binary.pensoft.net/fig/1567719</uri></graphic></fig><p>Caudal rami (Figs <xref ref-type="fig" rid="F12">12C</xref>, <xref ref-type="fig" rid="F12">12D</xref>, <xref ref-type="fig" rid="F14">14A</xref>, <xref ref-type="fig" rid="F14">14C</xref>) about 2.5 times as long as wide; posteroventral margin drawn out into a spiniform process; dorsal surface with scale-like ornamentation laterally; rows of strong spinules on outer margin and pore on ventral surface. Armature represented by seven setae: seta I spiniform, inserted near outer distal corner; seta II bare and located on distal inner corner; seta III smooth and minute, inserted dorsally between bases of setae IV and V; setae IV and V well-developed and unipinnate; seta V longest; seta VI spiniform, inserted at base of seta V; seta VII bare, and close to seta II.</p><p>Antennule (Fig. <xref ref-type="fig" rid="F13">13B</xref>) 4-segmented. First segment with row of spinules on dorsal surface near outer distal margin, one pinnate and three bare setae. Second segment with eleven naked, eleven pinnate or spinulose elements (three bi-articulate at base), and aesthetasc. Third segment short, with one smooth and two spiniform setae. Distal with seven pinnate, one plumose, and six naked setae. Armature formula: 1-[4], 2-[22 + <abbrev xmlns:xlink="http://www.w3.org/1999/xlink" xlink:title="aesthetasc;" xlink:type="simple">ae</abbrev>], 3-[3], 4-[14].</p><p>Antenna (Fig. <xref ref-type="fig" rid="F13">13C</xref>) coxa and basis distinct. Basis unornamented, with long setules on abexopodal margin. Exp considerably smaller than <abbrev xmlns:xlink="http://www.w3.org/1999/xlink" xlink:title="endopod" xlink:type="simple">enp</abbrev>, 8-segmented; fourth segment with one pinnate seta; distal segment with two bare and two pinnate setae. Enp 3-segmented; <abbrev xmlns:xlink="http://www.w3.org/1999/xlink" xlink:title="endopod" xlink:type="simple">enp</abbrev>-1 longest, about 3.1 times as long as <abbrev xmlns:xlink="http://www.w3.org/1999/xlink" xlink:title="endopod" xlink:type="simple">enp</abbrev>-2; <abbrev xmlns:xlink="http://www.w3.org/1999/xlink" xlink:title="endopod" xlink:type="simple">enp</abbrev>-1 with one pinnate and one smooth setae; <abbrev xmlns:xlink="http://www.w3.org/1999/xlink" xlink:title="endopod" xlink:type="simple">enp</abbrev>-2 with two medial and two distal pinnate setae; <abbrev xmlns:xlink="http://www.w3.org/1999/xlink" xlink:title="endopod" xlink:type="simple">enp</abbrev>-3 with six pinnate, one minute, and one slender bare setae.</p><p>Paragnaths (Fig. <xref ref-type="fig" rid="F15">15A</xref>) developed lobes with one row of long setules.</p><fig id="F15" position="float" orientation="portrait"><object-id xmlns:xlink="http://www.w3.org/1999/xlink" content-type="doi" xlink:type="simple">10.3897/zookeys.1273.176856.figure15</object-id><object-id xmlns:xlink="http://www.w3.org/1999/xlink" content-type="arpha" xlink:type="simple">559E85A1-76F8-5A45-A54B-D041CBB11226</object-id><label>Figure 15.</label><caption><p><italic><tp:taxon-name><tp:taxon-name-part taxon-name-part-type="genus" reg="Brianola">Brianola</tp:taxon-name-part> <tp:taxon-name-part taxon-name-part-type="species" reg="coreana">coreana</tp:taxon-name-part></tp:taxon-name></italic> sp. nov., holotype female. <bold>A</bold>. Paragnaths; <bold>B</bold>. Maxilla; <bold>C</bold>. Maxilliped.</p></caption><graphic xmlns:xlink="http://www.w3.org/1999/xlink" xlink:href="zookeys-1273-221_article-176856__-g015.jpg" id="oo_1567720.jpg" position="float" orientation="portrait" xlink:type="simple"><uri content-type="original_file" xlink:type="simple">https://binary.pensoft.net/fig/1567720</uri></graphic></fig><p>Mandible (Fig. <xref ref-type="fig" rid="F16">16A</xref>). Gnathobase with two rows of strong teeth of different size, and dorsal corner with one pinnate seta. Basis with two pinnate setae and two rows of tiny spinules. Exp 3-segmented; <abbrev xmlns:xlink="http://www.w3.org/1999/xlink" xlink:title="exopod" xlink:type="simple">exp</abbrev>-1 and <abbrev xmlns:xlink="http://www.w3.org/1999/xlink" xlink:title="exopod" xlink:type="simple">exp</abbrev>-2 each with one plumose and one pinnate setae; <abbrev xmlns:xlink="http://www.w3.org/1999/xlink" xlink:title="exopod" xlink:type="simple">exp</abbrev>-3 with one proximal tri-articulate and two distal plumose setae. Enp 2-segmented; <abbrev xmlns:xlink="http://www.w3.org/1999/xlink" xlink:title="endopod" xlink:type="simple">enp</abbrev>-1 with three pinnate setae and row of spinules; <abbrev xmlns:xlink="http://www.w3.org/1999/xlink" xlink:title="endopod" xlink:type="simple">enp</abbrev>-2 with six pinnate and two plumose setae.</p><fig id="F16" position="float" orientation="portrait"><object-id xmlns:xlink="http://www.w3.org/1999/xlink" content-type="doi" xlink:type="simple">10.3897/zookeys.1273.176856.figure16</object-id><object-id xmlns:xlink="http://www.w3.org/1999/xlink" content-type="arpha" xlink:type="simple">6C91BA7E-C73D-5397-AE74-F534F912D982</object-id><label>Figure 16.</label><caption><p><italic><tp:taxon-name><tp:taxon-name-part taxon-name-part-type="genus" reg="Brianola">Brianola</tp:taxon-name-part> <tp:taxon-name-part taxon-name-part-type="species" reg="coreana">coreana</tp:taxon-name-part></tp:taxon-name></italic> sp. nov., holotype female. <bold>A</bold>. Mandible; <bold>B</bold>. Maxillule.</p></caption><graphic xmlns:xlink="http://www.w3.org/1999/xlink" xlink:href="zookeys-1273-221_article-176856__-g016.jpg" id="oo_1567721.jpg" position="float" orientation="portrait" xlink:type="simple"><uri content-type="original_file" xlink:type="simple">https://binary.pensoft.net/fig/1567721</uri></graphic></fig><p>Maxillule (Fig. <xref ref-type="fig" rid="F16">16B</xref>). Praecoxa and coxa partially fused. Praecoxal arthrite with eight spines and two setae around distal margin, and two setae on anterior surface. Coxal endite cylindrical, with three pinnate setae; with two long plumose epipodal setae. Basis with closely set endites, proximal endite with three pinnate setae, distal endite with four pinnate setae. Exp unsegmented; with eight plumose and two pinnate setae. Enp 2-segmented; <abbrev xmlns:xlink="http://www.w3.org/1999/xlink" xlink:title="endopod" xlink:type="simple">enp</abbrev>-1 with two plumose and two pinnate setae laterally; <abbrev xmlns:xlink="http://www.w3.org/1999/xlink" xlink:title="endopod" xlink:type="simple">enp</abbrev>-2 with four plumose and two pinnate setae.</p><p>Maxilla (Fig. <xref ref-type="fig" rid="F15">15B</xref>) comprising praecoxa, coxa, allobasis and 3-segmented <abbrev xmlns:xlink="http://www.w3.org/1999/xlink" xlink:title="endopod" xlink:type="simple">enp</abbrev>. Praecoxa bearing two endites; proximal endite with three pinnate setae; distal endite with two pinnate setae. Coxa with two endites of which proximal somewhat shorter, each with three pinnate setae. Allobasis drawn out into one strong pinnate claw, with one spinulose spine and one bare seta. Enp 3-segmented; <abbrev xmlns:xlink="http://www.w3.org/1999/xlink" xlink:title="endopod" xlink:type="simple">enp</abbrev>-1 with one unipinnate seta; <abbrev xmlns:xlink="http://www.w3.org/1999/xlink" xlink:title="endopod" xlink:type="simple">enp</abbrev>-2 with one pinnate and two naked setae; <abbrev xmlns:xlink="http://www.w3.org/1999/xlink" xlink:title="endopod" xlink:type="simple">enp</abbrev>-3 with two bare setae.</p><p>Maxilliped (Fig. <xref ref-type="fig" rid="F15">15C</xref>) phyllopodial, 2-segmented, with undivided protopod and 1-segmented <abbrev xmlns:xlink="http://www.w3.org/1999/xlink" xlink:title="endopod" xlink:type="simple">enp</abbrev>; incomplete suture marks boundary between syncoxa and basis. Protopod with one praecoxal plumose seta, seven coxal setae/spines, and three basal setae; with rows of small spinules as illustrated; outer margin with long setules. Enp with seven setae; three inner setae and apical seta pinnate, four outer setae plumose.</p><p>Swimming legs 1–4 (Figs <xref ref-type="fig" rid="F17">17</xref>, <xref ref-type="fig" rid="F18">18</xref>) biramous, both rami 3-segmented, with intercoxal sclerite, unarmed praecoxae, coxae, and bases. Coxa with spinular rows on anterior surface as figured. Enp always longer than <abbrev xmlns:xlink="http://www.w3.org/1999/xlink" xlink:title="exopod" xlink:type="simple">exp</abbrev>.</p><fig id="F17" position="float" orientation="portrait"><object-id xmlns:xlink="http://www.w3.org/1999/xlink" content-type="doi" xlink:type="simple">10.3897/zookeys.1273.176856.figure17</object-id><object-id xmlns:xlink="http://www.w3.org/1999/xlink" content-type="arpha" xlink:type="simple">BF9CDF05-2792-59DF-9E61-1B377089E713</object-id><label>Figure 17.</label><caption><p><italic><tp:taxon-name><tp:taxon-name-part taxon-name-part-type="genus" reg="Brianola">Brianola</tp:taxon-name-part> <tp:taxon-name-part taxon-name-part-type="species" reg="coreana">coreana</tp:taxon-name-part></tp:taxon-name></italic> sp. nov., holotype female. <bold>A</bold>. P1; <bold>B</bold>. P2.</p></caption><graphic xmlns:xlink="http://www.w3.org/1999/xlink" xlink:href="zookeys-1273-221_article-176856__-g017.jpg" id="oo_1567722.jpg" position="float" orientation="portrait" xlink:type="simple"><uri content-type="original_file" xlink:type="simple">https://binary.pensoft.net/fig/1567722</uri></graphic></fig><fig id="F18" position="float" orientation="portrait"><object-id xmlns:xlink="http://www.w3.org/1999/xlink" content-type="doi" xlink:type="simple">10.3897/zookeys.1273.176856.figure18</object-id><object-id xmlns:xlink="http://www.w3.org/1999/xlink" content-type="arpha" xlink:type="simple">4144CCF2-A838-5CD7-9631-A6D2E1E09BF2</object-id><label>Figure 18.</label><caption><p><italic><tp:taxon-name><tp:taxon-name-part taxon-name-part-type="genus" reg="Brianola">Brianola</tp:taxon-name-part> <tp:taxon-name-part taxon-name-part-type="species" reg="coreana">coreana</tp:taxon-name-part></tp:taxon-name></italic> sp. nov., holotype female. <bold>A</bold>. P3; <bold>B</bold>. P4.</p></caption><graphic xmlns:xlink="http://www.w3.org/1999/xlink" xlink:href="zookeys-1273-221_article-176856__-g018.jpg" id="oo_1567723.jpg" position="float" orientation="portrait" xlink:type="simple"><uri content-type="original_file" xlink:type="simple">https://binary.pensoft.net/fig/1567723</uri></graphic></fig><p>P1 (Fig. <xref ref-type="fig" rid="F17">17A</xref>). Intercoxal sclerite transversely elongate. Coxa with long setules along inner margin, rows of spinules on anterior surface, and one inner long pinnate seta. Basis with rows of spinules and setules as shown, one bipinnate outer seta, and one strong bipinnate inner spine. Exp-1–3 with spinular ornamentation as shown; <abbrev xmlns:xlink="http://www.w3.org/1999/xlink" xlink:title="exopod" xlink:type="simple">exp</abbrev>-1 with one outer bipinnate spine; <abbrev xmlns:xlink="http://www.w3.org/1999/xlink" xlink:title="exopod" xlink:type="simple">exp</abbrev>-2 with one plumose inner seta and one outer pinnate spine; <abbrev xmlns:xlink="http://www.w3.org/1999/xlink" xlink:title="exopod" xlink:type="simple">exp</abbrev>-3 with one plumose seta and one bipinnate spine apically, and three pinnate outer elements. All endopodal segments with long setules along inner margin, and strong spinules on anterior surface; <abbrev xmlns:xlink="http://www.w3.org/1999/xlink" xlink:title="endopod" xlink:type="simple">enp</abbrev>-1 and <abbrev xmlns:xlink="http://www.w3.org/1999/xlink" xlink:title="endopod" xlink:type="simple">enp</abbrev>-2 each with one long plumose inner seta; <abbrev xmlns:xlink="http://www.w3.org/1999/xlink" xlink:title="endopod" xlink:type="simple">enp</abbrev>-3 with one small medial and one long plumose inner setae, two distal elements (one plumose seta and one stout bipinnate spine), and two serrate outer spines.</p><p>P2 (Fig. <xref ref-type="fig" rid="F17">17B</xref>). Intercoxal sclerite well-developed and unornamented. Coxa unarmed with rows of spinules as figured. Basis with one bipinnate outer seta, posterior surface with spinous processes between two rami. Exp-1 and <abbrev xmlns:xlink="http://www.w3.org/1999/xlink" xlink:title="exopod" xlink:type="simple">exp</abbrev>-2 each with two rows of spinules along outer distal margin, and outer distal corner forming spinous process; <abbrev xmlns:xlink="http://www.w3.org/1999/xlink" xlink:title="exopod" xlink:type="simple">exp</abbrev>-1 with one pinnate outer spine; <abbrev xmlns:xlink="http://www.w3.org/1999/xlink" xlink:title="exopod" xlink:type="simple">exp</abbrev>-2 with one inner plumose seta and one outer spine; <abbrev xmlns:xlink="http://www.w3.org/1999/xlink" xlink:title="exopod" xlink:type="simple">exp</abbrev>-3 with two distal pinnate setae, and two pinnate outer elements. Enp-1 and <abbrev xmlns:xlink="http://www.w3.org/1999/xlink" xlink:title="endopod" xlink:type="simple">enp</abbrev>-2 each with one inner plumose seta, patch of outer spinules, and outer distal corner forming spinous process; <abbrev xmlns:xlink="http://www.w3.org/1999/xlink" xlink:title="endopod" xlink:type="simple">enp</abbrev>-3 with two plumose inner setae, two apical elements, one serrate outer spine, and rows of spinules on outer and inner margin.</p><p>P3 (Fig. <xref ref-type="fig" rid="F18">18A</xref>) similar to P2 except for setal formulae of <abbrev xmlns:xlink="http://www.w3.org/1999/xlink" xlink:title="endopod" xlink:type="simple">enp</abbrev>-3. Enp-3 with two distal pinnate elements, and two serrate outer spines.</p><p>P4 (Fig. <xref ref-type="fig" rid="F18">18B</xref>). Coxa rectangular, with rows of spinules on surface. Basis similar to P2 and P3. Exp-1 and <abbrev xmlns:xlink="http://www.w3.org/1999/xlink" xlink:title="exopod" xlink:type="simple">exp</abbrev>-2 each with one pinnate outer spine and strong spinular patch at their base; <abbrev xmlns:xlink="http://www.w3.org/1999/xlink" xlink:title="exopod" xlink:type="simple">exp</abbrev>-3 with strong spinules on anterior surface, one small inner pinnate and one strong terminal bipinnate setae, and two pinnate outer spines. Enp-1 with small pinnate inner seta, and strong spinules on anterior surface; <abbrev xmlns:xlink="http://www.w3.org/1999/xlink" xlink:title="endopod" xlink:type="simple">enp</abbrev>-2 with outer apophysis developed; <abbrev xmlns:xlink="http://www.w3.org/1999/xlink" xlink:title="endopod" xlink:type="simple">enp</abbrev>-3 with one inner spiniform seta, two distal elements (one distal inner spiniform seta and one distal outer spine), one outer spine, and anterior surface with pore.</p><p>Armature formula for swimming legs:</p><table-wrap id="T4" position="float" orientation="portrait"><table><tbody><tr><th rowspan="1" colspan="1"/><th rowspan="1" colspan="1">Exopod</th><th rowspan="1" colspan="1">Endopod</th></tr><tr><td rowspan="1" colspan="1">P1</td><td rowspan="1" colspan="1">0.1.023</td><td rowspan="1" colspan="1">1.1.222</td></tr><tr><td rowspan="1" colspan="1">P2</td><td rowspan="1" colspan="1">0.1.022</td><td rowspan="1" colspan="1">1.1.221</td></tr><tr><td rowspan="1" colspan="1">P3</td><td rowspan="1" colspan="1">0.1.022</td><td rowspan="1" colspan="1">1.1.122</td></tr><tr><td rowspan="1" colspan="1">P4</td><td rowspan="1" colspan="1">0.0.112</td><td rowspan="1" colspan="1">1.0.121</td></tr></tbody></table></table-wrap><p>P5 (Fig. <xref ref-type="fig" rid="F14">14D</xref>) vestigial, incorporated into somite, represented by four setae, outermost seta bare and longest, and second innermost seta pinnate.</p></tp:treatment-sec><tp:treatment-sec sec-type="Description of male"><title>Description of male.</title><p>Habitus (Fig. <xref ref-type="fig" rid="F19">19A</xref>). Total body length 795 µm. Sexual dimorphism mainly in antennule, P5, urosome and caudal ramus.</p><fig id="F19" position="float" orientation="portrait"><object-id xmlns:xlink="http://www.w3.org/1999/xlink" content-type="doi" xlink:type="simple">10.3897/zookeys.1273.176856.figure19</object-id><object-id xmlns:xlink="http://www.w3.org/1999/xlink" content-type="arpha" xlink:type="simple">BC0F8829-A08C-5076-963D-6247DFB2E303</object-id><label>Figure 19.</label><caption><p><italic><tp:taxon-name><tp:taxon-name-part taxon-name-part-type="genus" reg="Brianola">Brianola</tp:taxon-name-part> <tp:taxon-name-part taxon-name-part-type="species" reg="coreana">coreana</tp:taxon-name-part></tp:taxon-name></italic> sp. nov., paratype male. <bold>A</bold>. Habitus, dorsal; <bold>B</bold>. Caudal ramus, lateral; <bold>C</bold>. Caudal rami, dorsal.</p></caption><graphic xmlns:xlink="http://www.w3.org/1999/xlink" xlink:href="zookeys-1273-221_article-176856__-g019.jpg" id="oo_1567724.jpg" position="float" orientation="portrait" xlink:type="simple"><uri content-type="original_file" xlink:type="simple">https://binary.pensoft.net/fig/1567724</uri></graphic></fig><p>Antennule (Fig. <xref ref-type="fig" rid="F20">20A, B</xref>) 5-segmented, chirocer; geniculation between segments 4 and 5. Segments 1–5 indicated by Arabic numerals (Fig. <xref ref-type="fig" rid="F20">20A, B</xref>). Segment 1 with two bipinnate and one smooth setae, with two rows of spinules. Segment 2 with transverse sutures but no functional articulations, with ten pinnate and nine smooth setae and two aesthetascs. Segment 3 small, with one plumose and two pinnate setae. Segment 4 swollen and largest, with five plumose and five pinnate setae, and one corrugated pad ventrally; dorsal surface with row of stout spinules. Segment 5 with one pinnate and six bare setae, apex conical, slightly incurved, blunt.</p><fig id="F20" position="float" orientation="portrait"><object-id xmlns:xlink="http://www.w3.org/1999/xlink" content-type="doi" xlink:type="simple">10.3897/zookeys.1273.176856.figure20</object-id><object-id xmlns:xlink="http://www.w3.org/1999/xlink" content-type="arpha" xlink:type="simple">686AD916-154A-53E8-9920-9C85AB16B1AD</object-id><label>Figure 20.</label><caption><p><italic><tp:taxon-name><tp:taxon-name-part taxon-name-part-type="genus" reg="Brianola">Brianola</tp:taxon-name-part> <tp:taxon-name-part taxon-name-part-type="species" reg="coreana">coreana</tp:taxon-name-part></tp:taxon-name></italic> sp. nov., paratype male. <bold>A</bold>. Antennule, dorsal; <bold>B</bold>. Antennule, ventral. Arabic numerals (1–5) indicate segments 1–5.</p></caption><graphic xmlns:xlink="http://www.w3.org/1999/xlink" xlink:href="zookeys-1273-221_article-176856__-g020.jpg" id="oo_1567725.jpg" position="float" orientation="portrait" xlink:type="simple"><uri content-type="original_file" xlink:type="simple">https://binary.pensoft.net/fig/1567725</uri></graphic></fig><p>P5 (Fig. <xref ref-type="fig" rid="F21">21A, B</xref>) with armature as in female, but innermost and outermost setae plumose.</p><fig id="F21" position="float" orientation="portrait"><object-id xmlns:xlink="http://www.w3.org/1999/xlink" content-type="doi" xlink:type="simple">10.3897/zookeys.1273.176856.figure21</object-id><object-id xmlns:xlink="http://www.w3.org/1999/xlink" content-type="arpha" xlink:type="simple">CB231616-2880-5C5C-8652-7A3F27F61D3C</object-id><label>Figure 21.</label><caption><p><italic><tp:taxon-name><tp:taxon-name-part taxon-name-part-type="genus" reg="Brianola">Brianola</tp:taxon-name-part> <tp:taxon-name-part taxon-name-part-type="species" reg="coreana">coreana</tp:taxon-name-part></tp:taxon-name></italic> sp. nov., paratype male. <bold>A</bold>. Urosome and P5, ventral; <bold>B</bold>. P5 (detail); <bold>C</bold>. Genital field; <bold>D</bold>. P6.</p></caption><graphic xmlns:xlink="http://www.w3.org/1999/xlink" xlink:href="zookeys-1273-221_article-176856__-g021.jpg" id="oo_1567726.jpg" position="float" orientation="portrait" xlink:type="simple"><uri content-type="original_file" xlink:type="simple">https://binary.pensoft.net/fig/1567726</uri></graphic></fig><p>Urosome (Fig. <xref ref-type="fig" rid="F21">21A</xref>) slightly tapering posteriorly; consisting of P5-bearing somite, genital somite, three free urosomites, and anal somite; with spinules and pores as illustrated.</p><p>Genital somite quadrate, without lateral spinous extension. Genital field (Fig. <xref ref-type="fig" rid="F21">21C</xref>) with rows of stout spinules on posterior margin; P6 (Fig. <xref ref-type="fig" rid="F21">21D</xref>) represented by one small bipinnate seta on each side of genital field, accompanied by three strong spinules and an arrowhead-like element.</p><p>Caudal rami (Fig. <xref ref-type="fig" rid="F19">19B, C</xref>) as in female except for seta VII plumose.</p></tp:treatment-sec><tp:treatment-sec sec-type="Etymology"><title>Etymology.</title><p>The species epithet indicates the collection locality, South Korea.</p></tp:treatment-sec></tp:taxon-treatment>
