# Supplementary material for: Three new species of the family Canuellidae Lang, 1944 (Copepoda, Canuelloida) from the Western Pacific Ocean
Source: Zookeys. 2026 Mar 23;1273:221–76. doi: 10.3897/zookeys.1273.176856 (PMC13036468; doi:10.3897/zookeys.1273.176856)
Supplement: XML Treatment for Scottolana picrca [file zookeys.1273.176856-treatment3.xml]

<!DOCTYPE tp:taxon-treatment
  PUBLIC "-//TaxonX//DTD Taxonomic Treatment Publishing DTD v0 20100105//EN" "tax-treatment-NSO.dtd">
<tp:taxon-treatment xmlns:tp="http://www.plazi.org/taxpub"><tp:treatment-meta><kwd-group><label>Taxon classification</label><kwd>
                <named-content content-type="kingdom">Animalia</named-content>
              </kwd><kwd>
                <named-content content-type="order">Canuelloida</named-content>
              </kwd><kwd>
                <named-content content-type="family">Canuellidae</named-content>
              </kwd></kwd-group><mixed-citation publication-type="journal"><person-group><name><surname>Bang</surname><given-names>Hyun Woo</given-names></name><name><surname>Back</surname><given-names>Jinwook</given-names></name></person-group><article-title>Three new species of the family <tp:taxon-name><tp:taxon-name-part taxon-name-part-type="family" reg="Canuellidae">Canuellidae</tp:taxon-name-part></tp:taxon-name> Lang, 1944 (<tp:taxon-name><tp:taxon-name-part taxon-name-part-type="subclass" reg="Copepoda">Copepoda</tp:taxon-name-part></tp:taxon-name>, <tp:taxon-name><tp:taxon-name-part taxon-name-part-type="order" reg="Canuelloida">Canuelloida</tp:taxon-name-part></tp:taxon-name>) from the Western Pacific Ocean</article-title><source>Zookeys</source><day>23</day><month>03</month><year>2026</year><volume>1273</volume><fpage>221</fpage><lpage>276</lpage><pub-id pub-id-type="doi">10.3897/zookeys.1273.176856</pub-id></mixed-citation></tp:treatment-meta><tp:nomenclature><tp:taxon-name><object-id xmlns:xlink="http://www.w3.org/1999/xlink" content-type="arpha" xlink:type="simple">BEA5E4AE-04E8-55E5-ACAF-C9BBF1171DF1</object-id>
                    		<tp:taxon-name-part taxon-name-part-type="genus" reg="Scottolana">Scottolana</tp:taxon-name-part> <tp:taxon-name-part taxon-name-part-type="species" reg="picrca">picrca</tp:taxon-name-part>
                    	
                    		<object-id xmlns:xlink="http://www.w3.org/1999/xlink" content-type="zoobank" xlink:type="simple">https://zoobank.org/757B3835-A53A-427F-9EB5-D1CC611D88E9</object-id>
                    	</tp:taxon-name><tp:taxon-status xmlns:xlink="http://www.w3.org/1999/xlink" xlink:type="simple">sp. nov.</tp:taxon-status><xref ref-type="fig" rid="F22">Figs 22</xref><xref ref-type="fig" rid="F23">, 23</xref><xref ref-type="fig" rid="F24">, 24</xref><xref ref-type="fig" rid="F25">, 25</xref><xref ref-type="fig" rid="F26">, 26</xref><xref ref-type="fig" rid="F27">, 27</xref><xref ref-type="fig" rid="F28">, 28</xref><xref ref-type="fig" rid="F29">, 29</xref><xref ref-type="fig" rid="F30">, 30</xref><xref ref-type="fig" rid="F31">, 31</xref><xref ref-type="fig" rid="F32">, 32</xref></tp:nomenclature><tp:treatment-sec sec-type="Type locality"><title>Type locality.</title><p>Subtidal zone near Riptide beach, Malkal, Koror, Republic of Palau (<named-content xmlns:xlink="http://www.w3.org/1999/xlink" content-type="dwc:verbatimCoordinates" xlink:type="simple">7°19'48"N, 134°27'20"E</named-content>).</p></tp:treatment-sec><tp:treatment-sec sec-type="Type material"><title>Type material.</title><p><bold><italic>Holotype</italic></bold> • 1♀ (<abbrev xmlns:xlink="http://www.w3.org/1999/xlink" content-type="institution" xlink:title="National Marine Biodiversity Institute of Korea (Seocheon, Republic of Korea)" xlink:type="simple">MABIK</abbrev> CR00259509) dissected on twelve slides. <bold><italic>Paratypes</italic></bold> •1♂ (<abbrev xmlns:xlink="http://www.w3.org/1999/xlink" content-type="institution" xlink:title="National Marine Biodiversity Institute of Korea (Seocheon, Republic of Korea)" xlink:type="simple">MABIK</abbrev> CR00259512) dissected on eight slides, • 1 ♀ (<abbrev xmlns:xlink="http://www.w3.org/1999/xlink" content-type="institution" xlink:title="National Marine Biodiversity Institute of Korea (Seocheon, Republic of Korea)" xlink:type="simple">MABIK</abbrev> CR00259508) dissected on fourteen slides. • 2♀♀ (<abbrev xmlns:xlink="http://www.w3.org/1999/xlink" content-type="institution" xlink:title="National Marine Biodiversity Institute of Korea (Seocheon, Republic of Korea)" xlink:type="simple">MABIK</abbrev> CR00259510, <abbrev xmlns:xlink="http://www.w3.org/1999/xlink" content-type="institution" xlink:title="National Marine Biodiversity Institute of Korea (Seocheon, Republic of Korea)" xlink:type="simple">MABIK</abbrev> CR00259511) preserved in 99% alcohol.</p></tp:treatment-sec><tp:treatment-sec sec-type="GenBank accession numbers"><title>GenBank accession numbers.</title><p>Mitochondrial cytochrome c oxidase subunit I gene (<ext-link xmlns:xlink="http://www.w3.org/1999/xlink" xlink:href="PP297489" ext-link-type="gen" xlink:type="simple">PP297489</ext-link> – <ext-link xmlns:xlink="http://www.w3.org/1999/xlink" xlink:href="PP297491" ext-link-type="gen" xlink:type="simple">PP297491</ext-link>); 18S ribonucleic acid gene (<ext-link xmlns:xlink="http://www.w3.org/1999/xlink" xlink:href="PP298075" ext-link-type="gen" xlink:type="simple">PP298075</ext-link> – <ext-link xmlns:xlink="http://www.w3.org/1999/xlink" xlink:href="PP298077" ext-link-type="gen" xlink:type="simple">PP298077</ext-link>).</p></tp:treatment-sec><tp:treatment-sec sec-type="Description of female"><title>Description of female.</title><p>Body (Fig. <xref ref-type="fig" rid="F22">22</xref>) length 908 µm, measured from anterior margin of rostrum to posterior margin of caudal rami. Largest width measured at posterior margin of cephalic shield: 224 µm. Body semi-cylindrical, entire surface densely covered with minute spinules as figured, comprising 5-segmented prosome and 5-segmented urosome. Cephalosome and free prosomites with long sensilla on surface. First free prosomite separated from cephalosome. Rostrum (Figs <xref ref-type="fig" rid="F22">22A</xref>, <xref ref-type="fig" rid="F23">23A</xref>) prominent, more than half length of cephalic shield; with two sensillae, with blunt apex.</p><fig id="F22" position="float" orientation="portrait"><object-id xmlns:xlink="http://www.w3.org/1999/xlink" content-type="doi" xlink:type="simple">10.3897/zookeys.1273.176856.figure22</object-id><object-id xmlns:xlink="http://www.w3.org/1999/xlink" content-type="arpha" xlink:type="simple">55B03E36-D69D-55B6-8681-A1426E50F40A</object-id><label>Figure 22.</label><caption><p><italic><tp:taxon-name><tp:taxon-name-part taxon-name-part-type="genus" reg="Scottolana">Scottolana</tp:taxon-name-part> <tp:taxon-name-part taxon-name-part-type="species" reg="picrca">picrca</tp:taxon-name-part></tp:taxon-name></italic> sp. nov., holotype female. <bold>A</bold>. Habitus, dorsal; <bold>B</bold>. Habitus, lateral, <bold>C</bold>. Caudal setae IV and V.</p></caption><graphic xmlns:xlink="http://www.w3.org/1999/xlink" xlink:href="zookeys-1273-221_article-176856__-g022.jpg" id="oo_1567727.jpg" position="float" orientation="portrait" xlink:type="simple"><uri content-type="original_file" xlink:type="simple">https://binary.pensoft.net/fig/1567727</uri></graphic></fig><fig id="F23" position="float" orientation="portrait"><object-id xmlns:xlink="http://www.w3.org/1999/xlink" content-type="doi" xlink:type="simple">10.3897/zookeys.1273.176856.figure23</object-id><object-id xmlns:xlink="http://www.w3.org/1999/xlink" content-type="arpha" xlink:type="simple">4424A999-5D44-59A3-91FA-EBF173BC7B04</object-id><label>Figure 23.</label><caption><p><italic><tp:taxon-name><tp:taxon-name-part taxon-name-part-type="genus" reg="Scottolana">Scottolana</tp:taxon-name-part> <tp:taxon-name-part taxon-name-part-type="species" reg="picrca">picrca</tp:taxon-name-part></tp:taxon-name></italic> sp. nov., holotype female. <bold>A</bold>. Rostrum; <bold>B</bold>. Antenna; <bold>C</bold>. Antennal exopod; <bold>D</bold>. Paragnaths.</p></caption><graphic xmlns:xlink="http://www.w3.org/1999/xlink" xlink:href="zookeys-1273-221_article-176856__-g023.jpg" id="oo_1567728.jpg" position="float" orientation="portrait" xlink:type="simple"><uri content-type="original_file" xlink:type="simple">https://binary.pensoft.net/fig/1567728</uri></graphic></fig><p>Urosome (Figs <xref ref-type="fig" rid="F22">22A</xref>, <xref ref-type="fig" rid="F22">22B</xref>, <xref ref-type="fig" rid="F24">24A</xref>) consisting of P5-bearing somite, genital double-somite and two free urosomites, slightly narrower than prosome, with ventral surface covered with small spinules. Genital ﬁeld (Fig. <xref ref-type="fig" rid="F24">24B</xref>) enlarged, extending to about mid-length of genital double-somite. Copulatory pores paired (arrowed in Fig. <xref ref-type="fig" rid="F24">24B</xref>), opening on inner margin of scythe-like processes. Gonopores located near anterior edge of genital field, each closed off by P6 operculum bearing one long bare seta. Proximal part of genital plate ornamented with paired denticulate patches.</p><fig id="F24" position="float" orientation="portrait"><object-id xmlns:xlink="http://www.w3.org/1999/xlink" content-type="doi" xlink:type="simple">10.3897/zookeys.1273.176856.figure24</object-id><object-id xmlns:xlink="http://www.w3.org/1999/xlink" content-type="arpha" xlink:type="simple">27CF7C0D-EDEA-5A7F-A5E9-1B9036B925B7</object-id><label>Figure 24.</label><caption><p><italic><tp:taxon-name><tp:taxon-name-part taxon-name-part-type="genus" reg="Scottolana">Scottolana</tp:taxon-name-part> <tp:taxon-name-part taxon-name-part-type="species" reg="picrca">picrca</tp:taxon-name-part></tp:taxon-name></italic> sp. nov., holotype female. <bold>A</bold>. Urosome, ventral; <bold>B</bold>. Genital field and P6; <bold>C</bold>. Anal somite and caudal ramus, dorsal; <bold>D</bold>. Caudal ramus, ventral.</p></caption><graphic xmlns:xlink="http://www.w3.org/1999/xlink" xlink:href="zookeys-1273-221_article-176856__-g024.jpg" id="oo_1567729.jpg" position="float" orientation="portrait" xlink:type="simple"><uri content-type="original_file" xlink:type="simple">https://binary.pensoft.net/fig/1567729</uri></graphic></fig><p>Anal somite (Fig. <xref ref-type="fig" rid="F24">24A, C</xref>) with lateral process on each side, anal operculum well-developed, semicircular, with fine setules along distal margin. Caudal rami (Figs <xref ref-type="fig" rid="F22">22C</xref>, <xref ref-type="fig" rid="F24">24C</xref>, <xref ref-type="fig" rid="F24">24D</xref>) measure ~ 2.5 times as long as wide. Each ramus bears seven setae: seta I spiniform and pinnate, located ventrally; seta II short, bare, and inserted on proximal third with bulbiform base; seta III bipinnate and positioned dorsally on distal third of ramus; seta IV well-developed, tripinnate (Fig. <xref ref-type="fig" rid="F22">22C</xref>); seta V unipinnate, longest; seta VI short and bare; seta VII pinnate, bi-articulate at base, inserted near seta III as in male (not illustrated; damaged).</p><p>Antennule (Fig. <xref ref-type="fig" rid="F25">25A–C</xref>) 3-segmented. First segment largest, with three incomplete transverse sutures around posterior margin; with 21 setae/spines and two aesthetascs. Middle segment short, with one naked and three pinnate setae. Distal segment with four long plumose and two pinnate setae apically, three plumose/pinnate and six naked setae on anterior margin, and one plumose seta posteriorly. Armature formula: 1-[21 + 2ae], 2-[4], 3-[16].</p><fig id="F25" position="float" orientation="portrait"><object-id xmlns:xlink="http://www.w3.org/1999/xlink" content-type="doi" xlink:type="simple">10.3897/zookeys.1273.176856.figure25</object-id><object-id xmlns:xlink="http://www.w3.org/1999/xlink" content-type="arpha" xlink:type="simple">134282FE-EEC0-5D96-85E0-B217FE2E8764</object-id><label>Figure 25.</label><caption><p><italic><tp:taxon-name><tp:taxon-name-part taxon-name-part-type="genus" reg="Scottolana">Scottolana</tp:taxon-name-part> <tp:taxon-name-part taxon-name-part-type="species" reg="picrca">picrca</tp:taxon-name-part></tp:taxon-name></italic> sp. nov., holotype female. <bold>A</bold>. Antennule; <bold>B</bold>. Antennular segment 2; <bold>C</bold>. Antennular segments 3; <bold>D</bold>. P5.</p></caption><graphic xmlns:xlink="http://www.w3.org/1999/xlink" xlink:href="zookeys-1273-221_article-176856__-g025.jpg" id="oo_1567731.jpg" position="float" orientation="portrait" xlink:type="simple"><uri content-type="original_file" xlink:type="simple">https://binary.pensoft.net/fig/1567731</uri></graphic></fig><p>Antenna (Fig. <xref ref-type="fig" rid="F23">23B, C</xref>) comprising short coxo-basis, 2-segmented <abbrev xmlns:xlink="http://www.w3.org/1999/xlink" xlink:title="endopod" xlink:type="simple">enp</abbrev>, and 8-segmented <abbrev xmlns:xlink="http://www.w3.org/1999/xlink" xlink:title="exopod" xlink:type="simple">exp</abbrev>. Coxa and basis fused to form short coxo-basis, with long setules on anterior surface. Enp 2-segmented; <abbrev xmlns:xlink="http://www.w3.org/1999/xlink" xlink:title="endopod" xlink:type="simple">enp</abbrev>-1 with one strong pinnate and one small smooth setae; <abbrev xmlns:xlink="http://www.w3.org/1999/xlink" xlink:title="endopod" xlink:type="simple">enp</abbrev>-2 with incomplete transverse ridge indicating original segmentation, with four lateral pinnate and seven distal setae (one of them small and bare). Exp 8-segmented; segments 1–3 and 7 each with one plumose seta, and segments 4–6 each with one bipinnate seta; distal segment with three pinnate and one plumose setae.</p><p>Paragnaths (Fig. <xref ref-type="fig" rid="F23">23D</xref>) well-developed, trilobed, with complex pattern of long setules as figured.</p><p>Mandible (Fig. <xref ref-type="fig" rid="F26">26A, B</xref>). Gnathobase with two rows of strong teeth of different size, and with one pinnate seta on dorsal corner. Basis with two bipinnate setae. Exp 3-segmented, all setae long and plumose; <abbrev xmlns:xlink="http://www.w3.org/1999/xlink" xlink:title="exopod" xlink:type="simple">exp</abbrev>-1 with two setae; <abbrev xmlns:xlink="http://www.w3.org/1999/xlink" xlink:title="exopod" xlink:type="simple">exp</abbrev>-2 and <abbrev xmlns:xlink="http://www.w3.org/1999/xlink" xlink:title="exopod" xlink:type="simple">exp</abbrev>-3 each with row of spinules at outer margin; <abbrev xmlns:xlink="http://www.w3.org/1999/xlink" xlink:title="exopod" xlink:type="simple">exp</abbrev>-3 with one proximal and two distal setae. Enp 2-segmented; <abbrev xmlns:xlink="http://www.w3.org/1999/xlink" xlink:title="endopod" xlink:type="simple">enp</abbrev>-1 with three pinnate setae; <abbrev xmlns:xlink="http://www.w3.org/1999/xlink" xlink:title="endopod" xlink:type="simple">enp</abbrev>-2 with two plumose and six pinnate setae (Fig. <xref ref-type="fig" rid="F26">26B</xref>).</p><fig id="F26" position="float" orientation="portrait"><object-id xmlns:xlink="http://www.w3.org/1999/xlink" content-type="doi" xlink:type="simple">10.3897/zookeys.1273.176856.figure26</object-id><object-id xmlns:xlink="http://www.w3.org/1999/xlink" content-type="arpha" xlink:type="simple">86FE8870-9152-5FC3-BB13-28E162A0C3F1</object-id><label>Figure 26.</label><caption><p><italic><tp:taxon-name><tp:taxon-name-part taxon-name-part-type="genus" reg="Scottolana">Scottolana</tp:taxon-name-part> <tp:taxon-name-part taxon-name-part-type="species" reg="picrca">picrca</tp:taxon-name-part></tp:taxon-name></italic> sp. nov., holotype female. <bold>A</bold>. Mandible; <bold>B</bold>. Mandibular <abbrev xmlns:xlink="http://www.w3.org/1999/xlink" xlink:title="endopod" xlink:type="simple">enp</abbrev>-2; <bold>C</bold>. Maxillule.</p></caption><graphic xmlns:xlink="http://www.w3.org/1999/xlink" xlink:href="zookeys-1273-221_article-176856__-g026.jpg" id="oo_1567732.jpg" position="float" orientation="portrait" xlink:type="simple"><uri content-type="original_file" xlink:type="simple">https://binary.pensoft.net/fig/1567732</uri></graphic></fig><p>Maxillule (Fig. <xref ref-type="fig" rid="F26">26C</xref>). Praecoxa partly fused to coxa. Praecoxal arthrite with eight spines and two setae on distal margin, and two juxtaposed setae on anterior surface. Coxal epipodite represented by two plumose setae; coxal endite cylindrical, with two pinnate, one plumose, and one smooth setae. Basis with seven pinnate setae, and one row of setules on posterior surface. Exp foliaceous, with six setae on inner margin, five long setae on distal margin, and one small seta on outer margin, all setae plumose. Enp 2-segmented; <abbrev xmlns:xlink="http://www.w3.org/1999/xlink" xlink:title="endopod" xlink:type="simple">enp</abbrev>-1 with five pinnate setae laterally; <abbrev xmlns:xlink="http://www.w3.org/1999/xlink" xlink:title="endopod" xlink:type="simple">enp</abbrev>-2 with six pinnate setae.</p><p>Maxilla (Fig. <xref ref-type="fig" rid="F27">27A, B</xref>). Praecoxa with row of spinules on anterior surface; proximal endite with three pinnate and one smooth setae; distal endite with two pinnate setae. Coxa with two cylindrical endites, each with three pinnate setae. Allobasis drawn out into one strong unipinnate claw, with two strong spinulose spines, one bare seta, and one plumose seta (Fig. <xref ref-type="fig" rid="F27">27B</xref>). Enp 3-segmented; <abbrev xmlns:xlink="http://www.w3.org/1999/xlink" xlink:title="endopod" xlink:type="simple">enp</abbrev>-1 with one plumose and two spiniform setae; <abbrev xmlns:xlink="http://www.w3.org/1999/xlink" xlink:title="endopod" xlink:type="simple">enp</abbrev>-2 with one spinulose and two naked setae; <abbrev xmlns:xlink="http://www.w3.org/1999/xlink" xlink:title="endopod" xlink:type="simple">enp</abbrev>-3 with two bare setae.</p><fig id="F27" position="float" orientation="portrait"><object-id xmlns:xlink="http://www.w3.org/1999/xlink" content-type="doi" xlink:type="simple">10.3897/zookeys.1273.176856.figure27</object-id><object-id xmlns:xlink="http://www.w3.org/1999/xlink" content-type="arpha" xlink:type="simple">CF315744-5755-5F04-85C8-6F3967D55B90</object-id><label>Figure 27.</label><caption><p><italic><tp:taxon-name><tp:taxon-name-part taxon-name-part-type="genus" reg="Scottolana">Scottolana</tp:taxon-name-part> <tp:taxon-name-part taxon-name-part-type="species" reg="picrca">picrca</tp:taxon-name-part></tp:taxon-name></italic> sp. nov., holotype female. <bold>A</bold>. Maxilla; <bold>B</bold>. Maxillary allobasis elements (detail); <bold>C</bold>. Maxilliped; <bold>D</bold>. Maxillipedal endopod.</p></caption><graphic xmlns:xlink="http://www.w3.org/1999/xlink" xlink:href="zookeys-1273-221_article-176856__-g027.jpg" id="oo_1567733.jpg" position="float" orientation="portrait" xlink:type="simple"><uri content-type="original_file" xlink:type="simple">https://binary.pensoft.net/fig/1567733</uri></graphic></fig><p>Maxilliped (Fig. <xref ref-type="fig" rid="F27">27C, D</xref>) phyllopodial, 3-segmented, comprising syncoxa, basis and unsegmented <abbrev xmlns:xlink="http://www.w3.org/1999/xlink" xlink:title="endopod" xlink:type="simple">enp</abbrev>. Syncoxa with rows of small spinules on surface, one plumose seta proximally, five pinnate spines on inner margin, and one long plumose seta and one small bare seta near inner distal corner. Basis with four plumose setae. Enp with one naked, five pinnate, and four plumose setae (Fig. <xref ref-type="fig" rid="F27">27D</xref>).</p><p>Swimming legs 1–4 (Figs <xref ref-type="fig" rid="F28">28</xref>, <xref ref-type="fig" rid="F29">29</xref>) biramous, both rami 3-segmented, with intercoxal sclerite, small unarmed praecoxae, rectangular coxae, and bases. Coxa with spinular rows on anterior surface.</p><fig id="F28" position="float" orientation="portrait"><object-id xmlns:xlink="http://www.w3.org/1999/xlink" content-type="doi" xlink:type="simple">10.3897/zookeys.1273.176856.figure28</object-id><object-id xmlns:xlink="http://www.w3.org/1999/xlink" content-type="arpha" xlink:type="simple">8990AA0F-2A3B-570D-9DAE-C8A7781D87C9</object-id><label>Figure 28.</label><caption><p><italic><tp:taxon-name><tp:taxon-name-part taxon-name-part-type="genus" reg="Scottolana">Scottolana</tp:taxon-name-part> <tp:taxon-name-part taxon-name-part-type="species" reg="picrca">picrca</tp:taxon-name-part></tp:taxon-name></italic> sp. nov., holotype female. <bold>A</bold>. P1; <bold>B</bold>. P1 exopod; <bold>C</bold>. P2; <bold>D</bold>. P2 basis, posterior; <bold>E</bold>. P2 endopod (detail).</p></caption><graphic xmlns:xlink="http://www.w3.org/1999/xlink" xlink:href="zookeys-1273-221_article-176856__-g028.jpg" id="oo_1567734.jpg" position="float" orientation="portrait" xlink:type="simple"><uri content-type="original_file" xlink:type="simple">https://binary.pensoft.net/fig/1567734</uri></graphic></fig><fig id="F29" position="float" orientation="portrait"><object-id xmlns:xlink="http://www.w3.org/1999/xlink" content-type="doi" xlink:type="simple">10.3897/zookeys.1273.176856.figure29</object-id><object-id xmlns:xlink="http://www.w3.org/1999/xlink" content-type="arpha" xlink:type="simple">60815960-FCD4-5270-9816-3F6272C79921</object-id><label>Figure 29.</label><caption><p><italic><tp:taxon-name><tp:taxon-name-part taxon-name-part-type="genus" reg="Scottolana">Scottolana</tp:taxon-name-part> <tp:taxon-name-part taxon-name-part-type="species" reg="picrca">picrca</tp:taxon-name-part></tp:taxon-name></italic> sp. nov., holotype female. <bold>A</bold>. P3; <bold>B</bold>. P3 basal process, posterior; <bold>C</bold>. P4; <bold>D</bold>. P4 basal process, posterior.</p></caption><graphic xmlns:xlink="http://www.w3.org/1999/xlink" xlink:href="zookeys-1273-221_article-176856__-g029.jpg" id="oo_1567735.jpg" position="float" orientation="portrait" xlink:type="simple"><uri content-type="original_file" xlink:type="simple">https://binary.pensoft.net/fig/1567735</uri></graphic></fig><p>P1 (Fig. <xref ref-type="fig" rid="F28">28A, B</xref>). Coxa with rows of spinules on anterior surface, long setules at inner distal corner, and one pinnate inner seta. Basis with long setules along inner margin, one pinnate long outer seta, and one bipinnate inner spine. Exp (Fig. <xref ref-type="fig" rid="F28">28B</xref>) slightly shorter than <abbrev xmlns:xlink="http://www.w3.org/1999/xlink" xlink:title="endopod" xlink:type="simple">enp</abbrev>; <abbrev xmlns:xlink="http://www.w3.org/1999/xlink" xlink:title="exopod" xlink:type="simple">exp</abbrev>-1 with one outer bipinnate spine, and with spinules around outer margin; <abbrev xmlns:xlink="http://www.w3.org/1999/xlink" xlink:title="exopod" xlink:type="simple">exp</abbrev>-2 with one plumose inner seta and one outer pinnate spine; <abbrev xmlns:xlink="http://www.w3.org/1999/xlink" xlink:title="exopod" xlink:type="simple">exp</abbrev>-3 with four pinnate spines and three plumose setae. Enp-1 with long setules along outer margin, and one long plumose inner seta; <abbrev xmlns:xlink="http://www.w3.org/1999/xlink" xlink:title="endopod" xlink:type="simple">enp</abbrev>-2 with one long inner plumose seta, and with strong spinules on outer distal corner; <abbrev xmlns:xlink="http://www.w3.org/1999/xlink" xlink:title="endopod" xlink:type="simple">enp</abbrev>-3 with three long plumose inner setae, one small distal spine, and two serrate outer spines, and with strong spinules on distal and outer margins.</p><p>P2 (Fig. <xref ref-type="fig" rid="F28">28C–E</xref>). Coxa large, with one inner pinnate seta, and row of setules near base of that seta. Basis with one pinnate outer seta, and curved acute process at inner distal corner posteriorly (Fig. <xref ref-type="fig" rid="F28">28D</xref>). Exp-1 with one pinnate outer spine, row of spinules along outer margin, and setules on inner distal margin; <abbrev xmlns:xlink="http://www.w3.org/1999/xlink" xlink:title="exopod" xlink:type="simple">exp</abbrev>-2 with one plumose inner seta and one pinnate outer spine; <abbrev xmlns:xlink="http://www.w3.org/1999/xlink" xlink:title="exopod" xlink:type="simple">exp</abbrev>-3 with three plumose inner setae, two distal spines, and two serrate spines. Enp-1 small, with one plumose inner seta, anterior surface produced into spinous process, reaching to distal margin of <abbrev xmlns:xlink="http://www.w3.org/1999/xlink" xlink:title="endopod" xlink:type="simple">enp</abbrev>-2; <abbrev xmlns:xlink="http://www.w3.org/1999/xlink" xlink:title="endopod" xlink:type="simple">enp</abbrev>-2 with one plumose inner seta, and two rows of strong spinules on anterior surface; <abbrev xmlns:xlink="http://www.w3.org/1999/xlink" xlink:title="endopod" xlink:type="simple">enp</abbrev>-3 with two plumose inner setae, two apical spines, and one serrate outer spine.</p><p>P3 (Fig. <xref ref-type="fig" rid="F29">29A, B</xref>). Coxa with one pinnate inner seta, and rows of spinules on anterior surface. Basis with one pinnate outer seta, and setules near inner distal corner; posterior surface with curved processes (Fig. <xref ref-type="fig" rid="F29">29B</xref>). Exp-1 with one serrate outer spine, and spinules on outer margin; <abbrev xmlns:xlink="http://www.w3.org/1999/xlink" xlink:title="exopod" xlink:type="simple">exp</abbrev>-2 with one short plumose inner seta and one serrate outer spine; <abbrev xmlns:xlink="http://www.w3.org/1999/xlink" xlink:title="exopod" xlink:type="simple">exp</abbrev>-3 with one plumose inner seta, two apical spines, and two outer spines. Enp much longer than <abbrev xmlns:xlink="http://www.w3.org/1999/xlink" xlink:title="exopod" xlink:type="simple">exp</abbrev>, <abbrev xmlns:xlink="http://www.w3.org/1999/xlink" xlink:title="endopod" xlink:type="simple">enp</abbrev>-1 and <abbrev xmlns:xlink="http://www.w3.org/1999/xlink" xlink:title="endopod" xlink:type="simple">enp</abbrev>-2 each with spinular patch near outer distal corner; <abbrev xmlns:xlink="http://www.w3.org/1999/xlink" xlink:title="endopod" xlink:type="simple">enp</abbrev>-1 with one bipinnate spine; <abbrev xmlns:xlink="http://www.w3.org/1999/xlink" xlink:title="endopod" xlink:type="simple">enp</abbrev>-2 with one long plumose seta; <abbrev xmlns:xlink="http://www.w3.org/1999/xlink" xlink:title="endopod" xlink:type="simple">enp</abbrev>-3 with two distal strong pinnate and two outer serrate spines.</p><p>P4 (Fig. <xref ref-type="fig" rid="F29">29C, D</xref>). Coxa with spinular patch on anterior surface, and one small inner spine. Basis elongate, with one pinnate outer seta, and small spinous process on posterior surface (Fig. <xref ref-type="fig" rid="F29">29D</xref>). Exp-1 and <abbrev xmlns:xlink="http://www.w3.org/1999/xlink" xlink:title="exopod" xlink:type="simple">exp</abbrev>-2 with spinular patch near distal edge; <abbrev xmlns:xlink="http://www.w3.org/1999/xlink" xlink:title="exopod" xlink:type="simple">exp</abbrev>-1 with one pinnate outer spine; <abbrev xmlns:xlink="http://www.w3.org/1999/xlink" xlink:title="exopod" xlink:type="simple">exp</abbrev>-2 with one plumose inner seta, and one pinnate outer spine; <abbrev xmlns:xlink="http://www.w3.org/1999/xlink" xlink:title="exopod" xlink:type="simple">exp</abbrev>-3 with one long bipinnate inner seta, two pinnate apical setae, and pinnate outer spine. Enp much longer than <abbrev xmlns:xlink="http://www.w3.org/1999/xlink" xlink:title="exopod" xlink:type="simple">exp</abbrev>; <abbrev xmlns:xlink="http://www.w3.org/1999/xlink" xlink:title="endopod" xlink:type="simple">enp</abbrev>-1 with one very long plumose inner seta; <abbrev xmlns:xlink="http://www.w3.org/1999/xlink" xlink:title="endopod" xlink:type="simple">enp</abbrev>-2 unarmed, spinular patch and pore on anterior surface; <abbrev xmlns:xlink="http://www.w3.org/1999/xlink" xlink:title="endopod" xlink:type="simple">enp</abbrev>-3 with two long spinulose setae apically, and two outer spines.</p><p>Armature formula for swimming legs:</p><table-wrap id="T5" position="float" orientation="portrait"><table><tbody><tr><th rowspan="1" colspan="1"/><th rowspan="1" colspan="1">Exopod</th><th rowspan="1" colspan="1">Endopod</th></tr><tr><td rowspan="1" colspan="1">P1</td><td rowspan="1" colspan="1">0.1.223</td><td rowspan="1" colspan="1">1.1.312</td></tr><tr><td rowspan="1" colspan="1">P2</td><td rowspan="1" colspan="1">0.1.322</td><td rowspan="1" colspan="1">1.1.221</td></tr><tr><td rowspan="1" colspan="1">P3</td><td rowspan="1" colspan="1">0.1.122</td><td rowspan="1" colspan="1">1.1.022</td></tr><tr><td rowspan="1" colspan="1">P4</td><td rowspan="1" colspan="1">0.1.121</td><td rowspan="1" colspan="1">1.0.022</td></tr></tbody></table></table-wrap><p>P5 (Fig. <xref ref-type="fig" rid="F25">25D</xref>) vestigial, incorporated into somite, represented by four bipinnate setae, outermost seta separated from remaining setae, and second innermost longest.</p></tp:treatment-sec><tp:treatment-sec sec-type="Description of male"><title>Description of male.</title><p>Habitus (Fig. <xref ref-type="fig" rid="F30">30A</xref>). Total body length 902 µm. Sexual dimorphism mainly in antennule, P3, P5, urosome and caudal ramus.</p><fig id="F30" position="float" orientation="portrait"><object-id xmlns:xlink="http://www.w3.org/1999/xlink" content-type="doi" xlink:type="simple">10.3897/zookeys.1273.176856.figure30</object-id><object-id xmlns:xlink="http://www.w3.org/1999/xlink" content-type="arpha" xlink:type="simple">B7EA482C-B27C-5AF2-9E49-0833AD91DC67</object-id><label>Figure 30.</label><caption><p><italic><tp:taxon-name><tp:taxon-name-part taxon-name-part-type="genus" reg="Scottolana">Scottolana</tp:taxon-name-part> <tp:taxon-name-part taxon-name-part-type="species" reg="picrca">picrca</tp:taxon-name-part></tp:taxon-name></italic> sp. nov., paratype male. <bold>A</bold>. Habitus, dorsal; <bold>B</bold>. Rostrum; <bold>C</bold>. Urosome, ventral; <bold>D</bold>. Spermatophore; <bold>E</bold>. Caudal ramus, dorsal.</p></caption><graphic xmlns:xlink="http://www.w3.org/1999/xlink" xlink:href="zookeys-1273-221_article-176856__-g030.jpg" id="oo_1567736.jpg" position="float" orientation="portrait" xlink:type="simple"><uri content-type="original_file" xlink:type="simple">https://binary.pensoft.net/fig/1567736</uri></graphic></fig><p>Rostrum (Fig. <xref ref-type="fig" rid="F30">30B</xref>) folded, slightly shorter than that of female.</p><p>Antennule (Fig. <xref ref-type="fig" rid="F31">31A</xref>) 3-segmented. Segment 1 very large, with sutures around posterior margin, three rows of spinules, and 22 setae/spines (one tri-articulate, and four bi-articulate at base) and two aesthetascs. Segment 2 (Fig. <xref ref-type="fig" rid="F31">31B</xref>) with an incomplete suture around posterior margin, with three pinnate and three plumose setae, and one modified ribbed element. Segment 3 (Fig. <xref ref-type="fig" rid="F31">31C</xref>) small, with one small plumose, one geniculate, two bare, and one tri-articulated smooth setae.</p><fig id="F31" position="float" orientation="portrait"><object-id xmlns:xlink="http://www.w3.org/1999/xlink" content-type="doi" xlink:type="simple">10.3897/zookeys.1273.176856.figure31</object-id><object-id xmlns:xlink="http://www.w3.org/1999/xlink" content-type="arpha" xlink:type="simple">D2508055-7FB3-5784-B525-28B9AECC386A</object-id><label>Figure 31.</label><caption><p><italic><tp:taxon-name><tp:taxon-name-part taxon-name-part-type="genus" reg="Scottolana">Scottolana</tp:taxon-name-part> <tp:taxon-name-part taxon-name-part-type="species" reg="picrca">picrca</tp:taxon-name-part></tp:taxon-name></italic> sp. nov., paratype male. <bold>A</bold>. Antennule; <bold>B</bold>. Antennular segment 2; <bold>C</bold>. Antennular segment 3.</p></caption><graphic xmlns:xlink="http://www.w3.org/1999/xlink" xlink:href="zookeys-1273-221_article-176856__-g031.jpg" id="oo_1567737.jpg" position="float" orientation="portrait" xlink:type="simple"><uri content-type="original_file" xlink:type="simple">https://binary.pensoft.net/fig/1567737</uri></graphic></fig><p>P3 <abbrev xmlns:xlink="http://www.w3.org/1999/xlink" xlink:title="endopod" xlink:type="simple">enp</abbrev>-3 (Fig. <xref ref-type="fig" rid="F32">32A</xref>) with large modiﬁed pore at distal half of segment (arrowed in Fig. <xref ref-type="fig" rid="F32">32A</xref>).</p><fig id="F32" position="float" orientation="portrait"><object-id xmlns:xlink="http://www.w3.org/1999/xlink" content-type="doi" xlink:type="simple">10.3897/zookeys.1273.176856.figure32</object-id><object-id xmlns:xlink="http://www.w3.org/1999/xlink" content-type="arpha" xlink:type="simple">789B4460-DE2F-57EE-A5AA-64961B21856D</object-id><label>Figure 32.</label><caption><p><italic><tp:taxon-name><tp:taxon-name-part taxon-name-part-type="genus" reg="Scottolana">Scottolana</tp:taxon-name-part> <tp:taxon-name-part taxon-name-part-type="species" reg="picrca">picrca</tp:taxon-name-part></tp:taxon-name></italic> sp. nov., paratype male. <bold>A</bold>. P3 <abbrev xmlns:xlink="http://www.w3.org/1999/xlink" xlink:title="endopod" xlink:type="simple">enp</abbrev>-3; <bold>B</bold>. P5; <bold>C</bold>. Genital somite and first free urosomite, ventral.</p></caption><graphic xmlns:xlink="http://www.w3.org/1999/xlink" xlink:href="zookeys-1273-221_article-176856__-g032.jpg" id="oo_1567738.jpg" position="float" orientation="portrait" xlink:type="simple"><uri content-type="original_file" xlink:type="simple">https://binary.pensoft.net/fig/1567738</uri></graphic></fig><p>P5 (Fig. <xref ref-type="fig" rid="F32">32B</xref>) with armature as in female, but innermost seta smooth and outermost seta longest.</p><p>Urosome (Fig. <xref ref-type="fig" rid="F30">30C</xref>) 5-segmented, consisting of P5-bearing somite, genital somite, and three free urosomites. Genital somite (Figs <xref ref-type="fig" rid="F30">30C</xref>, <xref ref-type="fig" rid="F32">32C</xref>) about as long as wide, without spinous extension; genital field with extremely long barbed element emerging near proximal margin of P6; P6 forming a large process bearing one bare subapical inner seta, and closing off each genital aperture. First free urosomite with spinulose ridge on ventral surface (Fig. <xref ref-type="fig" rid="F32">32C</xref>).</p><p>Spermatophore (Fig. <xref ref-type="fig" rid="F30">30D</xref>) paired, with narrow and curved neck.</p><p>Caudal rami (Fig. <xref ref-type="fig" rid="F30">30E</xref>) as in female except for seta I smooth, and seta II not modified, long and pinnate.</p></tp:treatment-sec><tp:treatment-sec sec-type="Etymology"><title>Etymology.</title><p>The species name is derived from the abbreviation of the ‘Palau International Coral Reef Center’, a research institute in the Republic of Palau.</p></tp:treatment-sec></tp:taxon-treatment>
